# Supplementary material for: Hyperspectral abdominal laparoscopy with real-time quantitative tissue oxygenation imaging: a live porcine study
Source: Front Med Technol. 2025 Jun 5;7:1549245. doi: 10.3389/fmedt.2025.1549245 (PMC12176765; doi:10.3389/fmedt.2025.1549245)
Supplement: Supplementary file 1 [file Datasheet1.csv]

Timestamp	Elapsed Time	StO2
2023-12-06 12:22:40.000	0 days 00:00:25	0.69203
2023-12-06 12:22:40.025	0 days 00:00:25.025000	0.69477
2023-12-06 12:22:40.050	0 days 00:00:25.050000	0.69709
2023-12-06 12:22:40.075	0 days 00:00:25.075000	0.69874
2023-12-06 12:22:40.100	0 days 00:00:25.100000	0.70097
2023-12-06 12:22:40.125	0 days 00:00:25.125000	0.7045
2023-12-06 12:22:40.150	0 days 00:00:25.150000	0.70879
2023-12-06 12:22:40.175	0 days 00:00:25.175000	0.71255
2023-12-06 12:22:40.200	0 days 00:00:25.200000	0.71592
2023-12-06 12:22:40.225	0 days 00:00:25.225000	0.71913
2023-12-06 12:22:40.250	0 days 00:00:25.250000	0.72128
2023-12-06 12:22:40.275	0 days 00:00:25.275000	0.72098
2023-12-06 12:22:40.300	0 days 00:00:25.300000	0.72296
2023-12-06 12:22:40.325	0 days 00:00:25.325000	0.72317
2023-12-06 12:22:40.350	0 days 00:00:25.350000	0.72372
2023-12-06 12:22:40.375	0 days 00:00:25.375000	0.72527
2023-12-06 12:22:40.400	0 days 00:00:25.400000	0.72562
2023-12-06 12:22:40.425	0 days 00:00:25.425000	0.72545
2023-12-06 12:22:40.450	0 days 00:00:25.450000	0.72449
2023-12-06 12:22:40.475	0 days 00:00:25.475000	0.72486
2023-12-06 12:22:40.500	0 days 00:00:25.500000	0.72619
2023-12-06 12:22:40.525	0 days 00:00:25.525000	0.7267
2023-12-06 12:22:40.550	0 days 00:00:25.550000	0.72696
2023-12-06 12:22:40.575	0 days 00:00:25.575000	0.72758
2023-12-06 12:22:40.600	0 days 00:00:25.600000	0.72796
2023-12-06 12:22:40.625	0 days 00:00:25.625000	0.72771
2023-12-06 12:22:40.650	0 days 00:00:25.650000	0.72683
2023-12-06 12:22:40.675	0 days 00:00:25.675000	0.72725
2023-12-06 12:22:40.700	0 days 00:00:25.700000	0.72646
2023-12-06 12:22:40.725	0 days 00:00:25.725000	0.72727
2023-12-06 12:22:40.750	0 days 00:00:25.750000	0.72754
2023-12-06 12:22:40.775	0 days 00:00:25.775000	0.72806
2023-12-06 12:22:40.800	0 days 00:00:25.800000	0.72875
2023-12-06 12:22:40.825	0 days 00:00:25.825000	0.72883
2023-12-06 12:22:40.850	0 days 00:00:25.850000	0.72931
2023-12-06 12:22:40.875	0 days 00:00:25.875000	0.72824
2023-12-06 12:22:40.900	0 days 00:00:25.900000	0.73009
2023-12-06 12:22:40.925	0 days 00:00:25.925000	0.73082
2023-12-06 12:22:40.950	0 days 00:00:25.950000	0.73179
2023-12-06 12:22:40.975	0 days 00:00:25.975000	0.73105
2023-12-06 12:22:41.000	0 days 00:00:26	0.73065
2023-12-06 12:22:41.025	0 days 00:00:26.025000	0.72905
2023-12-06 12:22:41.050	0 days 00:00:26.050000	0.72654
2023-12-06 12:22:41.075	0 days 00:00:26.075000	0.72362
2023-12-06 12:22:41.100	0 days 00:00:26.100000	0.72062
2023-12-06 12:22:41.125	0 days 00:00:26.125000	0.71551
2023-12-06 12:22:41.150	0 days 00:00:26.150000	0.71107
2023-12-06 12:22:41.175	0 days 00:00:26.175000	0.70672
2023-12-06 12:22:41.200	0 days 00:00:26.200000	0.70387
2023-12-06 12:22:41.225	0 days 00:00:26.225000	0.7021
2023-12-06 12:22:41.250	0 days 00:00:26.250000	0.70153
2023-12-06 12:22:41.275	0 days 00:00:26.275000	0.70169
2023-12-06 12:22:41.300	0 days 00:00:26.300000	0.69972
2023-12-06 12:22:41.325	0 days 00:00:26.325000	0.69766
2023-12-06 12:22:41.350	0 days 00:00:26.350000	0.69522
2023-12-06 12:22:41.375	0 days 00:00:26.375000	0.69568
2023-12-06 12:22:41.400	0 days 00:00:26.400000	0.69722
2023-12-06 12:22:41.425	0 days 00:00:26.425000	0.698
2023-12-06 12:22:41.450	0 days 00:00:26.450000	0.70032
2023-12-06 12:22:41.475	0 days 00:00:26.475000	0.70434
2023-12-06 12:22:41.500	0 days 00:00:26.500000	0.70731
2023-12-06 12:22:41.525	0 days 00:00:26.525000	0.71092
2023-12-06 12:22:41.550	0 days 00:00:26.550000	0.71546
2023-12-06 12:22:41.575	0 days 00:00:26.575000	0.71897
2023-12-06 12:22:41.600	0 days 00:00:26.600000	0.72169
2023-12-06 12:22:41.625	0 days 00:00:26.625000	0.72468
2023-12-06 12:22:41.650	0 days 00:00:26.650000	0.72699
2023-12-06 12:22:41.675	0 days 00:00:26.675000	0.72875
2023-12-06 12:22:41.700	0 days 00:00:26.700000	0.73148
2023-12-06 12:22:41.725	0 days 00:00:26.725000	0.73418
2023-12-06 12:22:41.750	0 days 00:00:26.750000	0.7364
2023-12-06 12:22:41.775	0 days 00:00:26.775000	0.73854
2023-12-06 12:22:41.800	0 days 00:00:26.800000	0.74086
2023-12-06 12:22:41.825	0 days 00:00:26.825000	0.74258
2023-12-06 12:22:41.850	0 days 00:00:26.850000	0.7449
2023-12-06 12:22:41.875	0 days 00:00:26.875000	0.74532
2023-12-06 12:22:41.900	0 days 00:00:26.900000	0.74663
2023-12-06 12:22:41.925	0 days 00:00:26.925000	0.74669
2023-12-06 12:22:41.950	0 days 00:00:26.950000	0.74688
2023-12-06 12:22:41.975	0 days 00:00:26.975000	0.74603
2023-12-06 12:22:42.000	0 days 00:00:27	0.74512
2023-12-06 12:22:42.025	0 days 00:00:27.025000	0.74555
2023-12-06 12:22:42.050	0 days 00:00:27.050000	0.74579
2023-12-06 12:22:42.075	0 days 00:00:27.075000	0.74616
2023-12-06 12:22:42.100	0 days 00:00:27.100000	0.74555
2023-12-06 12:22:42.125	0 days 00:00:27.125000	0.74497
2023-12-06 12:22:42.150	0 days 00:00:27.150000	0.74525
2023-12-06 12:22:42.175	0 days 00:00:27.175000	0.74542
2023-12-06 12:22:42.200	0 days 00:00:27.200000	0.74457
2023-12-06 12:22:42.225	0 days 00:00:27.225000	0.74327
2023-12-06 12:22:42.250	0 days 00:00:27.250000	0.74295
2023-12-06 12:22:42.275	0 days 00:00:27.275000	0.74223
2023-12-06 12:22:42.300	0 days 00:00:27.300000	0.74223
2023-12-06 12:22:42.325	0 days 00:00:27.325000	0.74286
2023-12-06 12:22:42.350	0 days 00:00:27.350000	0.74273
2023-12-06 12:22:42.375	0 days 00:00:27.375000	0.74162
2023-12-06 12:22:42.400	0 days 00:00:27.400000	0.74201
2023-12-06 12:22:42.425	0 days 00:00:27.425000	0.74386
2023-12-06 12:22:42.450	0 days 00:00:27.450000	0.7449
2023-12-06 12:22:42.475	0 days 00:00:27.475000	0.74538
2023-12-06 12:22:42.500	0 days 00:00:27.500000	0.74708
2023-12-06 12:22:42.525	0 days 00:00:27.525000	0.74763
2023-12-06 12:22:42.550	0 days 00:00:27.550000	0.74842
2023-12-06 12:22:42.575	0 days 00:00:27.575000	0.74837
2023-12-06 12:22:42.600	0 days 00:00:27.600000	0.74896
2023-12-06 12:22:42.625	0 days 00:00:27.625000	0.74962
2023-12-06 12:22:42.650	0 days 00:00:27.650000	0.75113
2023-12-06 12:22:42.675	0 days 00:00:27.675000	0.75094
2023-12-06 12:22:42.700	0 days 00:00:27.700000	0.75076
2023-12-06 12:22:42.725	0 days 00:00:27.725000	0.75137
2023-12-06 12:22:42.750	0 days 00:00:27.750000	0.75138
2023-12-06 12:22:42.775	0 days 00:00:27.775000	0.75189
2023-12-06 12:22:42.800	0 days 00:00:27.800000	0.75324
2023-12-06 12:22:42.825	0 days 00:00:27.825000	0.75331
2023-12-06 12:22:42.850	0 days 00:00:27.850000	0.75221
2023-12-06 12:22:42.875	0 days 00:00:27.875000	0.75028
2023-12-06 12:22:42.900	0 days 00:00:27.900000	0.74995
2023-12-06 12:22:42.925	0 days 00:00:27.925000	0.7496
2023-12-06 12:22:42.950	0 days 00:00:27.950000	0.74967
2023-12-06 12:22:42.975	0 days 00:00:27.975000	0.74838
2023-12-06 12:22:43.000	0 days 00:00:28	0.74752
2023-12-06 12:22:43.025	0 days 00:00:28.025000	0.74663
2023-12-06 12:22:43.050	0 days 00:00:28.050000	0.74616
2023-12-06 12:22:43.075	0 days 00:00:28.075000	0.7468
2023-12-06 12:22:43.100	0 days 00:00:28.100000	0.74663
2023-12-06 12:22:43.125	0 days 00:00:28.125000	0.7478
2023-12-06 12:22:43.150	0 days 00:00:28.150000	0.7476
2023-12-06 12:22:43.175	0 days 00:00:28.175000	0.74722
2023-12-06 12:22:43.200	0 days 00:00:28.200000	0.74657
2023-12-06 12:22:43.225	0 days 00:00:28.225000	0.74656
2023-12-06 12:22:43.250	0 days 00:00:28.250000	0.74604
2023-12-06 12:22:43.275	0 days 00:00:28.275000	0.74541
2023-12-06 12:22:43.300	0 days 00:00:28.300000	0.74532
2023-12-06 12:22:43.325	0 days 00:00:28.325000	0.74473
2023-12-06 12:22:43.350	0 days 00:00:28.350000	0.74421
2023-12-06 12:22:43.375	0 days 00:00:28.375000	0.74318
2023-12-06 12:22:43.400	0 days 00:00:28.400000	0.74328
2023-12-06 12:22:43.425	0 days 00:00:28.425000	0.7436
2023-12-06 12:22:43.450	0 days 00:00:28.450000	0.7429
2023-12-06 12:22:43.475	0 days 00:00:28.475000	0.74238
2023-12-06 12:22:43.500	0 days 00:00:28.500000	0.74102
2023-12-06 12:22:43.525	0 days 00:00:28.525000	0.73997
2023-12-06 12:22:43.550	0 days 00:00:28.550000	0.73891
2023-12-06 12:22:43.575	0 days 00:00:28.575000	0.73726
2023-12-06 12:22:43.600	0 days 00:00:28.600000	0.73635
2023-12-06 12:22:43.625	0 days 00:00:28.625000	0.73645
2023-12-06 12:22:43.650	0 days 00:00:28.650000	0.73584
2023-12-06 12:22:43.675	0 days 00:00:28.675000	0.73609
2023-12-06 12:22:43.700	0 days 00:00:28.700000	0.73522
2023-12-06 12:22:43.725	0 days 00:00:28.725000	0.73522
2023-12-06 12:22:43.750	0 days 00:00:28.750000	0.73444
2023-12-06 12:22:43.775	0 days 00:00:28.775000	0.73425
2023-12-06 12:22:43.800	0 days 00:00:28.800000	0.73348
2023-12-06 12:22:43.825	0 days 00:00:28.825000	0.73344
2023-12-06 12:22:43.850	0 days 00:00:28.850000	0.73318
2023-12-06 12:22:43.875	0 days 00:00:28.875000	0.73433
2023-12-06 12:22:43.900	0 days 00:00:28.900000	0.73553
2023-12-06 12:22:43.925	0 days 00:00:28.925000	0.73692
2023-12-06 12:22:43.950	0 days 00:00:28.950000	0.73943
2023-12-06 12:22:43.975	0 days 00:00:28.975000	0.74355
2023-12-06 12:22:44.000	0 days 00:00:29	0.74901
2023-12-06 12:22:44.025	0 days 00:00:29.025000	0.75517
2023-12-06 12:22:44.050	0 days 00:00:29.050000	0.76004
2023-12-06 12:22:44.075	0 days 00:00:29.075000	0.76487
2023-12-06 12:22:44.100	0 days 00:00:29.100000	0.76963
2023-12-06 12:22:44.125	0 days 00:00:29.125000	0.77301
2023-12-06 12:22:44.150	0 days 00:00:29.150000	0.77475
2023-12-06 12:22:44.175	0 days 00:00:29.175000	0.77607
2023-12-06 12:22:44.200	0 days 00:00:29.200000	0.77588
2023-12-06 12:22:44.225	0 days 00:00:29.225000	0.77434
2023-12-06 12:22:44.250	0 days 00:00:29.250000	0.77241
2023-12-06 12:22:44.275	0 days 00:00:29.275000	0.77087
2023-12-06 12:22:44.300	0 days 00:00:29.300000	0.77051
2023-12-06 12:22:44.325	0 days 00:00:29.325000	0.76886
2023-12-06 12:22:44.350	0 days 00:00:29.350000	0.76861
2023-12-06 12:22:44.375	0 days 00:00:29.375000	0.76676
2023-12-06 12:22:44.400	0 days 00:00:29.400000	0.76721
2023-12-06 12:22:44.425	0 days 00:00:29.425000	0.76717
2023-12-06 12:22:44.450	0 days 00:00:29.450000	0.76728
2023-12-06 12:22:44.475	0 days 00:00:29.475000	0.76525
2023-12-06 12:22:44.500	0 days 00:00:29.500000	0.76464
2023-12-06 12:22:44.525	0 days 00:00:29.525000	0.76533
2023-12-06 12:22:44.550	0 days 00:00:29.550000	0.76458
2023-12-06 12:22:44.575	0 days 00:00:29.575000	0.76482
2023-12-06 12:22:44.600	0 days 00:00:29.600000	0.76425
2023-12-06 12:22:44.625	0 days 00:00:29.625000	0.76342
2023-12-06 12:22:44.650	0 days 00:00:29.650000	0.76332
2023-12-06 12:22:44.675	0 days 00:00:29.675000	0.7651
2023-12-06 12:22:44.700	0 days 00:00:29.700000	0.76655
2023-12-06 12:22:44.725	0 days 00:00:29.725000	0.76669
2023-12-06 12:22:44.750	0 days 00:00:29.750000	0.76717
2023-12-06 12:22:44.775	0 days 00:00:29.775000	0.76624
2023-12-06 12:22:44.800	0 days 00:00:29.800000	0.76739
2023-12-06 12:22:44.825	0 days 00:00:29.825000	0.76775
2023-12-06 12:22:44.850	0 days 00:00:29.850000	0.76671
2023-12-06 12:22:44.875	0 days 00:00:29.875000	0.76576
2023-12-06 12:22:44.900	0 days 00:00:29.900000	0.76387
2023-12-06 12:22:44.925	0 days 00:00:29.925000	0.76187
2023-12-06 12:22:44.950	0 days 00:00:29.950000	0.75964
2023-12-06 12:22:44.975	0 days 00:00:29.975000	0.75826
2023-12-06 12:22:45.000	0 days 00:00:30	0.75646
2023-12-06 12:22:45.025	0 days 00:00:30.025000	0.75648
2023-12-06 12:22:45.050	0 days 00:00:30.050000	0.75793
2023-12-06 12:22:45.075	0 days 00:00:30.075000	0.76034
2023-12-06 12:22:45.100	0 days 00:00:30.100000	0.76152
2023-12-06 12:22:45.125	0 days 00:00:30.125000	0.76287
2023-12-06 12:22:45.150	0 days 00:00:30.150000	0.76533
2023-12-06 12:22:45.175	0 days 00:00:30.175000	0.76812
2023-12-06 12:22:45.200	0 days 00:00:30.200000	0.77109
2023-12-06 12:22:45.225	0 days 00:00:30.225000	0.77475
2023-12-06 12:22:45.250	0 days 00:00:30.250000	0.77678
2023-12-06 12:22:45.275	0 days 00:00:30.275000	0.77856
2023-12-06 12:22:45.300	0 days 00:00:30.300000	0.78119
2023-12-06 12:22:45.325	0 days 00:00:30.325000	0.78289
2023-12-06 12:22:45.350	0 days 00:00:30.350000	0.78472
2023-12-06 12:22:45.375	0 days 00:00:30.375000	0.78532
2023-12-06 12:22:45.400	0 days 00:00:30.400000	0.78633
2023-12-06 12:22:45.425	0 days 00:00:30.425000	0.78599
2023-12-06 12:22:45.450	0 days 00:00:30.450000	0.78619
2023-12-06 12:22:45.475	0 days 00:00:30.475000	0.78566
2023-12-06 12:22:45.500	0 days 00:00:30.500000	0.78465
2023-12-06 12:22:45.525	0 days 00:00:30.525000	0.78389
2023-12-06 12:22:45.550	0 days 00:00:30.550000	0.78209
2023-12-06 12:22:45.575	0 days 00:00:30.575000	0.78324
2023-12-06 12:22:45.600	0 days 00:00:30.600000	0.78445
2023-12-06 12:22:45.625	0 days 00:00:30.625000	0.78452
2023-12-06 12:22:45.650	0 days 00:00:30.650000	0.78318
2023-12-06 12:22:45.675	0 days 00:00:30.675000	0.78111
2023-12-06 12:22:45.700	0 days 00:00:30.700000	0.78006
2023-12-06 12:22:45.725	0 days 00:00:30.725000	0.78062
2023-12-06 12:22:45.750	0 days 00:00:30.750000	0.78203
2023-12-06 12:22:45.775	0 days 00:00:30.775000	0.78248
2023-12-06 12:22:45.800	0 days 00:00:30.800000	0.78491
2023-12-06 12:22:45.825	0 days 00:00:30.825000	0.78756
2023-12-06 12:22:45.850	0 days 00:00:30.850000	0.79068
2023-12-06 12:22:45.875	0 days 00:00:30.875000	0.79327
2023-12-06 12:22:45.900	0 days 00:00:30.900000	0.79425
2023-12-06 12:22:45.925	0 days 00:00:30.925000	0.79563
2023-12-06 12:22:45.950	0 days 00:00:30.950000	0.79653
2023-12-06 12:22:45.975	0 days 00:00:30.975000	0.79676
2023-12-06 12:22:46.000	0 days 00:00:31	0.79811
2023-12-06 12:22:46.025	0 days 00:00:31.025000	0.79778
2023-12-06 12:22:46.050	0 days 00:00:31.050000	0.7956
2023-12-06 12:22:46.075	0 days 00:00:31.075000	0.79509
2023-12-06 12:22:46.100	0 days 00:00:31.100000	0.79357
2023-12-06 12:22:46.125	0 days 00:00:31.125000	0.79262
2023-12-06 12:22:46.150	0 days 00:00:31.150000	0.79296
2023-12-06 12:22:46.175	0 days 00:00:31.175000	0.79434
2023-12-06 12:22:46.200	0 days 00:00:31.200000	0.79616
2023-12-06 12:22:46.225	0 days 00:00:31.225000	0.79778
2023-12-06 12:22:46.250	0 days 00:00:31.250000	0.79847
2023-12-06 12:22:46.275	0 days 00:00:31.275000	0.79986
2023-12-06 12:22:46.300	0 days 00:00:31.300000	0.80172
2023-12-06 12:22:46.325	0 days 00:00:31.325000	0.80327
2023-12-06 12:22:46.350	0 days 00:00:31.350000	0.80369
2023-12-06 12:22:46.375	0 days 00:00:31.375000	0.80525
2023-12-06 12:22:46.400	0 days 00:00:31.400000	0.8051
2023-12-06 12:22:46.425	0 days 00:00:31.425000	0.80498
2023-12-06 12:22:46.450	0 days 00:00:31.450000	0.80495
2023-12-06 12:22:46.475	0 days 00:00:31.475000	0.80601
2023-12-06 12:22:46.500	0 days 00:00:31.500000	0.80645
2023-12-06 12:22:46.525	0 days 00:00:31.525000	0.80679
2023-12-06 12:22:46.550	0 days 00:00:31.550000	0.80673
2023-12-06 12:22:46.575	0 days 00:00:31.575000	0.80654
2023-12-06 12:22:46.600	0 days 00:00:31.600000	0.80654
2023-12-06 12:22:46.625	0 days 00:00:31.625000	0.80596
2023-12-06 12:22:46.650	0 days 00:00:31.650000	0.80491
2023-12-06 12:22:46.675	0 days 00:00:31.675000	0.80399
2023-12-06 12:22:46.700	0 days 00:00:31.700000	0.80339
2023-12-06 12:22:46.725	0 days 00:00:31.725000	0.80339
2023-12-06 12:22:46.750	0 days 00:00:31.750000	0.80343
2023-12-06 12:22:46.775	0 days 00:00:31.775000	0.80414
2023-12-06 12:22:46.800	0 days 00:00:31.800000	0.80387
2023-12-06 12:22:46.825	0 days 00:00:31.825000	0.8053
2023-12-06 12:22:46.850	0 days 00:00:31.850000	0.80513
2023-12-06 12:22:46.875	0 days 00:00:31.875000	0.80354
2023-12-06 12:22:46.900	0 days 00:00:31.900000	0.80189
2023-12-06 12:22:46.925	0 days 00:00:31.925000	0.79926
2023-12-06 12:22:46.950	0 days 00:00:31.950000	0.79795
2023-12-06 12:22:46.975	0 days 00:00:31.975000	0.79612
2023-12-06 12:22:47.000	0 days 00:00:32	0.79445
2023-12-06 12:22:47.025	0 days 00:00:32.025000	0.79174
2023-12-06 12:22:47.050	0 days 00:00:32.050000	0.78905
2023-12-06 12:22:47.075	0 days 00:00:32.075000	0.78447
2023-12-06 12:22:47.100	0 days 00:00:32.100000	0.78002
2023-12-06 12:22:47.125	0 days 00:00:32.125000	0.77682
2023-12-06 12:22:47.150	0 days 00:00:32.150000	0.77507
2023-12-06 12:22:47.175	0 days 00:00:32.175000	0.77362
2023-12-06 12:22:47.200	0 days 00:00:32.200000	0.7726
2023-12-06 12:22:47.225	0 days 00:00:32.225000	0.77002
2023-12-06 12:22:47.250	0 days 00:00:32.250000	0.76823
2023-12-06 12:22:47.275	0 days 00:00:32.275000	0.7663
2023-12-06 12:22:47.300	0 days 00:00:32.300000	0.76684
2023-12-06 12:22:47.325	0 days 00:00:32.325000	0.76619
2023-12-06 12:22:47.350	0 days 00:00:32.350000	0.76359
2023-12-06 12:22:47.375	0 days 00:00:32.375000	0.76299
2023-12-06 12:22:47.400	0 days 00:00:32.400000	0.76331
2023-12-06 12:22:47.425	0 days 00:00:32.425000	0.76194
2023-12-06 12:22:47.450	0 days 00:00:32.450000	0.75939
2023-12-06 12:22:47.475	0 days 00:00:32.475000	0.75595
2023-12-06 12:22:47.500	0 days 00:00:32.500000	0.75339
2023-12-06 12:22:47.525	0 days 00:00:32.525000	0.75033
2023-12-06 12:22:47.550	0 days 00:00:32.550000	0.74651
2023-12-06 12:22:47.575	0 days 00:00:32.575000	0.74132
2023-12-06 12:22:47.600	0 days 00:00:32.600000	0.73502
2023-12-06 12:22:47.625	0 days 00:00:32.625000	0.72937
2023-12-06 12:22:47.650	0 days 00:00:32.650000	0.72578
2023-12-06 12:22:47.675	0 days 00:00:32.675000	0.72144
2023-12-06 12:22:47.700	0 days 00:00:32.700000	0.71681
2023-12-06 12:22:47.725	0 days 00:00:32.725000	0.7143
2023-12-06 12:22:47.750	0 days 00:00:32.750000	0.71176
2023-12-06 12:22:47.775	0 days 00:00:32.775000	0.71133
2023-12-06 12:22:47.800	0 days 00:00:32.800000	0.71126
2023-12-06 12:22:47.825	0 days 00:00:32.825000	0.71316
2023-12-06 12:22:47.850	0 days 00:00:32.850000	0.71449
2023-12-06 12:22:47.875	0 days 00:00:32.875000	0.71482
2023-12-06 12:22:47.900	0 days 00:00:32.900000	0.71575
2023-12-06 12:22:47.925	0 days 00:00:32.925000	0.71758
2023-12-06 12:22:47.950	0 days 00:00:32.950000	0.71808
2023-12-06 12:22:47.975	0 days 00:00:32.975000	0.72013
2023-12-06 12:22:48.000	0 days 00:00:33	0.71989
2023-12-06 12:22:48.025	0 days 00:00:33.025000	0.71939
2023-12-06 12:22:48.050	0 days 00:00:33.050000	0.71908
2023-12-06 12:22:48.075	0 days 00:00:33.075000	0.71845
2023-12-06 12:22:48.100	0 days 00:00:33.100000	0.71837
2023-12-06 12:22:48.125	0 days 00:00:33.125000	0.7183
2023-12-06 12:22:48.150	0 days 00:00:33.150000	0.71616
2023-12-06 12:22:48.175	0 days 00:00:33.175000	0.7155
2023-12-06 12:22:48.200	0 days 00:00:33.200000	0.71435
2023-12-06 12:22:48.225	0 days 00:00:33.225000	0.71376
2023-12-06 12:22:48.250	0 days 00:00:33.250000	0.71358
2023-12-06 12:22:48.275	0 days 00:00:33.275000	0.71473
2023-12-06 12:22:48.300	0 days 00:00:33.300000	0.71375
2023-12-06 12:22:48.325	0 days 00:00:33.325000	0.71568
2023-12-06 12:22:48.350	0 days 00:00:33.350000	0.71583
2023-12-06 12:22:48.375	0 days 00:00:33.375000	0.71558
2023-12-06 12:22:48.400	0 days 00:00:33.400000	0.71521
2023-12-06 12:22:48.425	0 days 00:00:33.425000	0.71591
2023-12-06 12:22:48.450	0 days 00:00:33.450000	0.71548
2023-12-06 12:22:48.475	0 days 00:00:33.475000	0.71435
2023-12-06 12:22:48.500	0 days 00:00:33.500000	0.71383
2023-12-06 12:22:48.525	0 days 00:00:33.525000	0.71435
2023-12-06 12:22:48.550	0 days 00:00:33.550000	0.71297
2023-12-06 12:22:48.575	0 days 00:00:33.575000	0.71414
2023-12-06 12:22:48.600	0 days 00:00:33.600000	0.71554
2023-12-06 12:22:48.625	0 days 00:00:33.625000	0.71566
2023-12-06 12:22:48.650	0 days 00:00:33.650000	0.71592
2023-12-06 12:22:48.675	0 days 00:00:33.675000	0.71662
2023-12-06 12:22:48.700	0 days 00:00:33.700000	0.71567
2023-12-06 12:22:48.725	0 days 00:00:33.725000	0.7169
2023-12-06 12:22:48.750	0 days 00:00:33.750000	0.71797
2023-12-06 12:22:48.775	0 days 00:00:33.775000	0.71918
2023-12-06 12:22:48.800	0 days 00:00:33.800000	0.71947
2023-12-06 12:22:48.825	0 days 00:00:33.825000	0.72003
2023-12-06 12:22:48.850	0 days 00:00:33.850000	0.72022
2023-12-06 12:22:48.875	0 days 00:00:33.875000	0.72371
2023-12-06 12:22:48.900	0 days 00:00:33.900000	0.72614
2023-12-06 12:22:48.925	0 days 00:00:33.925000	0.72759
2023-12-06 12:22:48.950	0 days 00:00:33.950000	0.73099
2023-12-06 12:22:48.975	0 days 00:00:33.975000	0.73296
2023-12-06 12:22:49.000	0 days 00:00:34	0.73616
2023-12-06 12:22:49.025	0 days 00:00:34.025000	0.73888
2023-12-06 12:22:49.050	0 days 00:00:34.050000	0.74024
2023-12-06 12:22:49.075	0 days 00:00:34.075000	0.74152
2023-12-06 12:22:49.100	0 days 00:00:34.100000	0.7429
2023-12-06 12:22:49.125	0 days 00:00:34.125000	0.74491
2023-12-06 12:22:49.150	0 days 00:00:34.150000	0.74646
2023-12-06 12:22:49.175	0 days 00:00:34.175000	0.7477
2023-12-06 12:22:49.200	0 days 00:00:34.200000	0.74748
2023-12-06 12:22:49.225	0 days 00:00:34.225000	0.74751
2023-12-06 12:22:49.250	0 days 00:00:34.250000	0.74738
2023-12-06 12:22:49.275	0 days 00:00:34.275000	0.74688
2023-12-06 12:22:49.300	0 days 00:00:34.300000	0.74579
2023-12-06 12:22:49.325	0 days 00:00:34.325000	0.7454
2023-12-06 12:22:49.350	0 days 00:00:34.350000	0.74648
2023-12-06 12:22:49.375	0 days 00:00:34.375000	0.74782
2023-12-06 12:22:49.400	0 days 00:00:34.400000	0.7487
2023-12-06 12:22:49.425	0 days 00:00:34.425000	0.74984
2023-12-06 12:22:49.450	0 days 00:00:34.450000	0.75176
2023-12-06 12:22:49.475	0 days 00:00:34.475000	0.75139
2023-12-06 12:22:49.500	0 days 00:00:34.500000	0.75345
2023-12-06 12:22:49.525	0 days 00:00:34.525000	0.75424
2023-12-06 12:22:49.550	0 days 00:00:34.550000	0.75376
2023-12-06 12:22:49.575	0 days 00:00:34.575000	0.75223
2023-12-06 12:22:49.600	0 days 00:00:34.600000	0.75084
2023-12-06 12:22:49.625	0 days 00:00:34.625000	0.74925
2023-12-06 12:22:49.650	0 days 00:00:34.650000	0.74887
2023-12-06 12:22:49.675	0 days 00:00:34.675000	0.74756
2023-12-06 12:22:49.700	0 days 00:00:34.700000	0.74748
2023-12-06 12:22:49.725	0 days 00:00:34.725000	0.74626
2023-12-06 12:22:49.750	0 days 00:00:34.750000	0.74599
2023-12-06 12:22:49.775	0 days 00:00:34.775000	0.74555
2023-12-06 12:22:49.800	0 days 00:00:34.800000	0.74594
2023-12-06 12:22:49.825	0 days 00:00:34.825000	0.7464
2023-12-06 12:22:49.850	0 days 00:00:34.850000	0.74583
2023-12-06 12:22:49.875	0 days 00:00:34.875000	0.74476
2023-12-06 12:22:49.900	0 days 00:00:34.900000	0.74402
2023-12-06 12:22:49.925	0 days 00:00:34.925000	0.74351
2023-12-06 12:22:49.950	0 days 00:00:34.950000	0.74402
2023-12-06 12:22:49.975	0 days 00:00:34.975000	0.74558
2023-12-06 12:22:50.000	0 days 00:00:35	0.74544
2023-12-06 12:22:50.025	0 days 00:00:35.025000	0.74469
2023-12-06 12:22:50.050	0 days 00:00:35.050000	0.74468
2023-12-06 12:22:50.075	0 days 00:00:35.075000	0.74463
2023-12-06 12:22:50.100	0 days 00:00:35.100000	0.74435
2023-12-06 12:22:50.125	0 days 00:00:35.125000	0.74383
2023-12-06 12:22:50.150	0 days 00:00:35.150000	0.74271
2023-12-06 12:22:50.175	0 days 00:00:35.175000	0.74281
2023-12-06 12:22:50.200	0 days 00:00:35.200000	0.74334
2023-12-06 12:22:50.225	0 days 00:00:35.225000	0.74322
2023-12-06 12:22:50.250	0 days 00:00:35.250000	0.74285
2023-12-06 12:22:50.275	0 days 00:00:35.275000	0.74266
2023-12-06 12:22:50.300	0 days 00:00:35.300000	0.74146
2023-12-06 12:22:50.325	0 days 00:00:35.325000	0.74192
2023-12-06 12:22:50.350	0 days 00:00:35.350000	0.74238
2023-12-06 12:22:50.375	0 days 00:00:35.375000	0.74193
2023-12-06 12:22:50.400	0 days 00:00:35.400000	0.74222
2023-12-06 12:22:50.425	0 days 00:00:35.425000	0.74238
2023-12-06 12:22:50.450	0 days 00:00:35.450000	0.74146
2023-12-06 12:22:50.475	0 days 00:00:35.475000	0.74042
2023-12-06 12:22:50.500	0 days 00:00:35.500000	0.74007
2023-12-06 12:22:50.525	0 days 00:00:35.525000	0.7398
2023-12-06 12:22:50.550	0 days 00:00:35.550000	0.74034
2023-12-06 12:22:50.575	0 days 00:00:35.575000	0.73993
2023-12-06 12:22:50.600	0 days 00:00:35.600000	0.73871
2023-12-06 12:22:50.625	0 days 00:00:35.625000	0.73641
2023-12-06 12:22:50.650	0 days 00:00:35.650000	0.73435
2023-12-06 12:22:50.675	0 days 00:00:35.675000	0.73305
2023-12-06 12:22:50.700	0 days 00:00:35.700000	0.73143
2023-12-06 12:22:50.725	0 days 00:00:35.725000	0.72958
2023-12-06 12:22:50.750	0 days 00:00:35.750000	0.72995
2023-12-06 12:22:50.775	0 days 00:00:35.775000	0.73051
2023-12-06 12:22:50.800	0 days 00:00:35.800000	0.73127
2023-12-06 12:22:50.825	0 days 00:00:35.825000	0.73206
2023-12-06 12:22:50.850	0 days 00:00:35.850000	0.73407
2023-12-06 12:22:50.875	0 days 00:00:35.875000	0.73522
2023-12-06 12:22:50.900	0 days 00:00:35.900000	0.73671
2023-12-06 12:22:50.925	0 days 00:00:35.925000	0.73934
2023-12-06 12:22:50.950	0 days 00:00:35.950000	0.74292
2023-12-06 12:22:50.975	0 days 00:00:35.975000	0.74445
2023-12-06 12:22:51.000	0 days 00:00:36	0.74643
2023-12-06 12:22:51.025	0 days 00:00:36.025000	0.74824
2023-12-06 12:22:51.050	0 days 00:00:36.050000	0.7511
2023-12-06 12:22:51.075	0 days 00:00:36.075000	0.7529
2023-12-06 12:22:51.100	0 days 00:00:36.100000	0.75326
2023-12-06 12:22:51.125	0 days 00:00:36.125000	0.7531
2023-12-06 12:22:51.150	0 days 00:00:36.150000	0.75056
2023-12-06 12:22:51.175	0 days 00:00:36.175000	0.74818
2023-12-06 12:22:51.200	0 days 00:00:36.200000	0.74629
2023-12-06 12:22:51.225	0 days 00:00:36.225000	0.74235
2023-12-06 12:22:51.250	0 days 00:00:36.250000	0.73917
2023-12-06 12:22:51.275	0 days 00:00:36.275000	0.73769
2023-12-06 12:22:51.300	0 days 00:00:36.300000	0.73174
2023-12-06 12:22:51.325	0 days 00:00:36.325000	0.72727
2023-12-06 12:22:51.350	0 days 00:00:36.350000	0.72404
2023-12-06 12:22:51.375	0 days 00:00:36.375000	0.72025
2023-12-06 12:22:51.400	0 days 00:00:36.400000	0.71686
2023-12-06 12:22:51.425	0 days 00:00:36.425000	0.71336
2023-12-06 12:22:51.450	0 days 00:00:36.450000	0.71106
2023-12-06 12:22:51.475	0 days 00:00:36.475000	0.70894
2023-12-06 12:22:51.500	0 days 00:00:36.500000	0.7058
2023-12-06 12:22:51.525	0 days 00:00:36.525000	0.70281
2023-12-06 12:22:51.550	0 days 00:00:36.550000	0.69935
2023-12-06 12:22:51.575	0 days 00:00:36.575000	0.69725
2023-12-06 12:22:51.600	0 days 00:00:36.600000	0.69541
2023-12-06 12:22:51.625	0 days 00:00:36.625000	0.6942
2023-12-06 12:22:51.650	0 days 00:00:36.650000	0.69464
2023-12-06 12:22:51.675	0 days 00:00:36.675000	0.69601
2023-12-06 12:22:51.700	0 days 00:00:36.700000	0.69462
2023-12-06 12:22:51.725	0 days 00:00:36.725000	0.69569
2023-12-06 12:22:51.750	0 days 00:00:36.750000	0.69348
2023-12-06 12:22:51.775	0 days 00:00:36.775000	0.69221
2023-12-06 12:22:51.800	0 days 00:00:36.800000	0.69314
2023-12-06 12:22:51.825	0 days 00:00:36.825000	0.69312
2023-12-06 12:22:51.850	0 days 00:00:36.850000	0.69444
2023-12-06 12:22:51.875	0 days 00:00:36.875000	0.69601
2023-12-06 12:22:51.900	0 days 00:00:36.900000	0.69783
2023-12-06 12:22:51.925	0 days 00:00:36.925000	0.69807
2023-12-06 12:22:51.950	0 days 00:00:36.950000	0.69797
2023-12-06 12:22:51.975	0 days 00:00:36.975000	0.69866
2023-12-06 12:22:52.000	0 days 00:00:37	0.69877
2023-12-06 12:22:52.025	0 days 00:00:37.025000	0.6991
2023-12-06 12:22:52.050	0 days 00:00:37.050000	0.7
2023-12-06 12:22:52.075	0 days 00:00:37.075000	0.69855
2023-12-06 12:22:52.100	0 days 00:00:37.100000	0.69745
2023-12-06 12:22:52.125	0 days 00:00:37.125000	0.69866
2023-12-06 12:22:52.150	0 days 00:00:37.150000	0.70008
2023-12-06 12:22:52.175	0 days 00:00:37.175000	0.70084
2023-12-06 12:22:52.200	0 days 00:00:37.200000	0.70117
2023-12-06 12:22:52.225	0 days 00:00:37.225000	0.70348
2023-12-06 12:22:52.250	0 days 00:00:37.250000	0.7068
2023-12-06 12:22:52.275	0 days 00:00:37.275000	0.71175
2023-12-06 12:22:52.300	0 days 00:00:37.300000	0.71701
2023-12-06 12:22:52.325	0 days 00:00:37.325000	0.71923
2023-12-06 12:22:52.350	0 days 00:00:37.350000	0.72212
2023-12-06 12:22:52.375	0 days 00:00:37.375000	0.72524
2023-12-06 12:22:52.400	0 days 00:00:37.400000	0.72495
2023-12-06 12:22:52.425	0 days 00:00:37.425000	0.725
2023-12-06 12:22:52.450	0 days 00:00:37.450000	0.72471
2023-12-06 12:22:52.475	0 days 00:00:37.475000	0.72524
2023-12-06 12:22:52.500	0 days 00:00:37.500000	0.72459
2023-12-06 12:22:52.525	0 days 00:00:37.525000	0.72557
2023-12-06 12:22:52.550	0 days 00:00:37.550000	0.72526
2023-12-06 12:22:52.575	0 days 00:00:37.575000	0.72376
2023-12-06 12:22:52.600	0 days 00:00:37.600000	0.72224
2023-12-06 12:22:52.625	0 days 00:00:37.625000	0.72024
2023-12-06 12:22:52.650	0 days 00:00:37.650000	0.71968
2023-12-06 12:22:52.675	0 days 00:00:37.675000	0.71889
2023-12-06 12:22:52.700	0 days 00:00:37.700000	0.71985
2023-12-06 12:22:52.725	0 days 00:00:37.725000	0.72233
2023-12-06 12:22:52.750	0 days 00:00:37.750000	0.72338
2023-12-06 12:22:52.775	0 days 00:00:37.775000	0.72376
2023-12-06 12:22:52.800	0 days 00:00:37.800000	0.72388
2023-12-06 12:22:52.825	0 days 00:00:37.825000	0.72395
2023-12-06 12:22:52.850	0 days 00:00:37.850000	0.72424
2023-12-06 12:22:52.875	0 days 00:00:37.875000	0.72431
2023-12-06 12:22:52.900	0 days 00:00:37.900000	0.725
2023-12-06 12:22:52.925	0 days 00:00:37.925000	0.72556
2023-12-06 12:22:52.950	0 days 00:00:37.950000	0.72694
2023-12-06 12:22:52.975	0 days 00:00:37.975000	0.72514
2023-12-06 12:22:53.000	0 days 00:00:38	0.72558
2023-12-06 12:22:53.025	0 days 00:00:38.025000	0.72633
2023-12-06 12:22:53.050	0 days 00:00:38.050000	0.72688
2023-12-06 12:22:53.075	0 days 00:00:38.075000	0.72701
2023-12-06 12:22:53.100	0 days 00:00:38.100000	0.72644
2023-12-06 12:22:53.125	0 days 00:00:38.125000	0.72504
2023-12-06 12:22:53.150	0 days 00:00:38.150000	0.72551
2023-12-06 12:22:53.175	0 days 00:00:38.175000	0.72334
2023-12-06 12:22:53.200	0 days 00:00:38.200000	0.7208
2023-12-06 12:22:53.225	0 days 00:00:38.225000	0.71985
2023-12-06 12:22:53.250	0 days 00:00:38.250000	0.71964
2023-12-06 12:22:53.275	0 days 00:00:38.275000	0.71812
2023-12-06 12:22:53.300	0 days 00:00:38.300000	0.71542
2023-12-06 12:22:53.325	0 days 00:00:38.325000	0.71082
2023-12-06 12:22:53.350	0 days 00:00:38.350000	0.70817
2023-12-06 12:22:53.375	0 days 00:00:38.375000	0.70592
2023-12-06 12:22:53.400	0 days 00:00:38.400000	0.70365
2023-12-06 12:22:53.425	0 days 00:00:38.425000	0.70171
2023-12-06 12:22:53.450	0 days 00:00:38.450000	0.70128
2023-12-06 12:22:53.475	0 days 00:00:38.475000	0.70066
2023-12-06 12:22:53.500	0 days 00:00:38.500000	0.69974
2023-12-06 12:22:53.525	0 days 00:00:38.525000	0.6997
2023-12-06 12:22:53.550	0 days 00:00:38.550000	0.70079
2023-12-06 12:22:53.575	0 days 00:00:38.575000	0.70283
2023-12-06 12:22:53.600	0 days 00:00:38.600000	0.70385
2023-12-06 12:22:53.625	0 days 00:00:38.625000	0.70227
2023-12-06 12:22:53.650	0 days 00:00:38.650000	0.70402
2023-12-06 12:22:53.675	0 days 00:00:38.675000	0.70578
2023-12-06 12:22:53.700	0 days 00:00:38.700000	0.70354
2023-12-06 12:22:53.725	0 days 00:00:38.725000	0.70172
2023-12-06 12:22:53.750	0 days 00:00:38.750000	0.69954
2023-12-06 12:22:53.775	0 days 00:00:38.775000	0.69807
2023-12-06 12:22:53.800	0 days 00:00:38.800000	0.6968
2023-12-06 12:22:53.825	0 days 00:00:38.825000	0.69632
2023-12-06 12:22:53.850	0 days 00:00:38.850000	0.69609
2023-12-06 12:22:53.875	0 days 00:00:38.875000	0.69687
2023-12-06 12:22:53.900	0 days 00:00:38.900000	0.70021
2023-12-06 12:22:53.925	0 days 00:00:38.925000	0.70911
2023-12-06 12:22:53.950	0 days 00:00:38.950000	0.71619
2023-12-06 12:22:53.975	0 days 00:00:38.975000	0.72138
2023-12-06 12:22:54.000	0 days 00:00:39	0.72273
2023-12-06 12:22:54.025	0 days 00:00:39.025000	0.72347
2023-12-06 12:22:54.050	0 days 00:00:39.050000	0.72323
2023-12-06 12:22:54.075	0 days 00:00:39.075000	0.72094
2023-12-06 12:22:54.100	0 days 00:00:39.100000	0.71913
2023-12-06 12:22:54.125	0 days 00:00:39.125000	0.71617
2023-12-06 12:22:54.150	0 days 00:00:39.150000	0.71484
2023-12-06 12:22:54.175	0 days 00:00:39.175000	0.71536
2023-12-06 12:22:54.200	0 days 00:00:39.200000	0.71572
2023-12-06 12:22:54.225	0 days 00:00:39.225000	0.71785
2023-12-06 12:22:54.250	0 days 00:00:39.250000	0.71791
2023-12-06 12:22:54.275	0 days 00:00:39.275000	0.71823
2023-12-06 12:22:54.300	0 days 00:00:39.300000	0.71802
2023-12-06 12:22:54.325	0 days 00:00:39.325000	0.71669
2023-12-06 12:22:54.350	0 days 00:00:39.350000	0.71668
2023-12-06 12:22:54.375	0 days 00:00:39.375000	0.71735
2023-12-06 12:22:54.400	0 days 00:00:39.400000	0.71885
2023-12-06 12:22:54.425	0 days 00:00:39.425000	0.7228
2023-12-06 12:22:54.450	0 days 00:00:39.450000	0.7308
2023-12-06 12:22:54.475	0 days 00:00:39.475000	0.73812
2023-12-06 12:22:54.500	0 days 00:00:39.500000	0.74347
2023-12-06 12:22:54.525	0 days 00:00:39.525000	0.74841
2023-12-06 12:22:54.550	0 days 00:00:39.550000	0.74995
2023-12-06 12:22:54.575	0 days 00:00:39.575000	0.74977
2023-12-06 12:22:54.600	0 days 00:00:39.600000	0.74377
2023-12-06 12:22:54.625	0 days 00:00:39.625000	0.73396
2023-12-06 12:22:54.650	0 days 00:00:39.650000	0.72434
2023-12-06 12:22:54.675	0 days 00:00:39.675000	0.71958
2023-12-06 12:22:54.700	0 days 00:00:39.700000	0.71652
2023-12-06 12:22:54.725	0 days 00:00:39.725000	0.71379
2023-12-06 12:22:54.750	0 days 00:00:39.750000	0.71207
2023-12-06 12:22:54.775	0 days 00:00:39.775000	0.71147
2023-12-06 12:22:54.800	0 days 00:00:39.800000	0.71099
2023-12-06 12:22:54.825	0 days 00:00:39.825000	0.71107
2023-12-06 12:22:54.850	0 days 00:00:39.850000	0.71235
2023-12-06 12:22:54.875	0 days 00:00:39.875000	0.71296
2023-12-06 12:22:54.900	0 days 00:00:39.900000	0.71327
2023-12-06 12:22:54.925	0 days 00:00:39.925000	0.71254
2023-12-06 12:22:54.950	0 days 00:00:39.950000	0.71346
2023-12-06 12:22:54.975	0 days 00:00:39.975000	0.71716
2023-12-06 12:22:55.000	0 days 00:00:40	0.72075
2023-12-06 12:22:55.025	0 days 00:00:40.025000	0.72144
2023-12-06 12:22:55.050	0 days 00:00:40.050000	0.72283
2023-12-06 12:22:55.075	0 days 00:00:40.075000	0.72252
2023-12-06 12:22:55.100	0 days 00:00:40.100000	0.72248
2023-12-06 12:22:55.125	0 days 00:00:40.125000	0.72417
2023-12-06 12:22:55.150	0 days 00:00:40.150000	0.72799
2023-12-06 12:22:55.175	0 days 00:00:40.175000	0.73348
2023-12-06 12:22:55.200	0 days 00:00:40.200000	0.73895
2023-12-06 12:22:55.225	0 days 00:00:40.225000	0.74236
2023-12-06 12:22:55.250	0 days 00:00:40.250000	0.74323
2023-12-06 12:22:55.275	0 days 00:00:40.275000	0.74138
2023-12-06 12:22:55.300	0 days 00:00:40.300000	0.74389
2023-12-06 12:22:55.325	0 days 00:00:40.325000	0.74689
2023-12-06 12:22:55.350	0 days 00:00:40.350000	0.75088
2023-12-06 12:22:55.375	0 days 00:00:40.375000	0.75398
2023-12-06 12:22:55.400	0 days 00:00:40.400000	0.75666
2023-12-06 12:22:55.425	0 days 00:00:40.425000	0.75825
2023-12-06 12:22:55.450	0 days 00:00:40.450000	0.75988
2023-12-06 12:22:55.475	0 days 00:00:40.475000	0.76246
2023-12-06 12:22:55.500	0 days 00:00:40.500000	0.76702
2023-12-06 12:22:55.525	0 days 00:00:40.525000	0.76489
2023-12-06 12:22:55.550	0 days 00:00:40.550000	0.7583
2023-12-06 12:22:55.575	0 days 00:00:40.575000	0.75035
2023-12-06 12:22:55.600	0 days 00:00:40.600000	0.74352
2023-12-06 12:22:55.625	0 days 00:00:40.625000	0.73866
2023-12-06 12:22:55.650	0 days 00:00:40.650000	0.73574
2023-12-06 12:22:55.675	0 days 00:00:40.675000	0.73358
2023-12-06 12:22:55.700	0 days 00:00:40.700000	0.733
2023-12-06 12:22:55.725	0 days 00:00:40.725000	0.73331
2023-12-06 12:22:55.750	0 days 00:00:40.750000	0.73308
2023-12-06 12:22:55.775	0 days 00:00:40.775000	0.73374
2023-12-06 12:22:55.800	0 days 00:00:40.800000	0.73441
2023-12-06 12:22:55.825	0 days 00:00:40.825000	0.73575
2023-12-06 12:22:55.850	0 days 00:00:40.850000	0.736
2023-12-06 12:22:55.875	0 days 00:00:40.875000	0.73814
2023-12-06 12:22:55.900	0 days 00:00:40.900000	0.74104
2023-12-06 12:22:55.925	0 days 00:00:40.925000	0.74427
2023-12-06 12:22:55.950	0 days 00:00:40.950000	0.74585
2023-12-06 12:22:55.975	0 days 00:00:40.975000	0.74622
2023-12-06 12:22:56.000	0 days 00:00:41	0.74593
2023-12-06 12:22:56.025	0 days 00:00:41.025000	0.74512
2023-12-06 12:22:56.050	0 days 00:00:41.050000	0.7446
2023-12-06 12:22:56.075	0 days 00:00:41.075000	0.74438
2023-12-06 12:22:56.100	0 days 00:00:41.100000	0.74241
2023-12-06 12:22:56.125	0 days 00:00:41.125000	0.74002
2023-12-06 12:22:56.150	0 days 00:00:41.150000	0.73984
2023-12-06 12:22:56.175	0 days 00:00:41.175000	0.73942
2023-12-06 12:22:56.200	0 days 00:00:41.200000	0.73945
2023-12-06 12:22:56.225	0 days 00:00:41.225000	0.73887
2023-12-06 12:22:56.250	0 days 00:00:41.250000	0.73785
2023-12-06 12:22:56.275	0 days 00:00:41.275000	0.73793
2023-12-06 12:22:56.300	0 days 00:00:41.300000	0.7391
2023-12-06 12:22:56.325	0 days 00:00:41.325000	0.73973
2023-12-06 12:22:56.350	0 days 00:00:41.350000	0.74094
2023-12-06 12:22:56.375	0 days 00:00:41.375000	0.74352
2023-12-06 12:22:56.400	0 days 00:00:41.400000	0.74446
2023-12-06 12:22:56.425	0 days 00:00:41.425000	0.74627
2023-12-06 12:22:56.450	0 days 00:00:41.450000	0.74696
2023-12-06 12:22:56.475	0 days 00:00:41.475000	0.74755
2023-12-06 12:22:56.500	0 days 00:00:41.500000	0.74906
2023-12-06 12:22:56.525	0 days 00:00:41.525000	0.75009
2023-12-06 12:22:56.550	0 days 00:00:41.550000	0.75073
2023-12-06 12:22:56.575	0 days 00:00:41.575000	0.75085
2023-12-06 12:22:56.600	0 days 00:00:41.600000	0.75244
2023-12-06 12:22:56.625	0 days 00:00:41.625000	0.75136
2023-12-06 12:22:56.650	0 days 00:00:41.650000	0.75207
2023-12-06 12:22:56.675	0 days 00:00:41.675000	0.7526
2023-12-06 12:22:56.700	0 days 00:00:41.700000	0.75244
2023-12-06 12:22:56.725	0 days 00:00:41.725000	0.75
2023-12-06 12:22:56.750	0 days 00:00:41.750000	0.74987
2023-12-06 12:22:56.775	0 days 00:00:41.775000	0.74753
2023-12-06 12:22:56.800	0 days 00:00:41.800000	0.74481
2023-12-06 12:22:56.825	0 days 00:00:41.825000	0.74198
2023-12-06 12:22:56.850	0 days 00:00:41.850000	0.73609
2023-12-06 12:22:56.875	0 days 00:00:41.875000	0.73002
2023-12-06 12:22:56.900	0 days 00:00:41.900000	0.72358
2023-12-06 12:22:56.925	0 days 00:00:41.925000	0.71364
2023-12-06 12:22:56.950	0 days 00:00:41.950000	0.70348
2023-12-06 12:22:56.975	0 days 00:00:41.975000	0.69449
2023-12-06 12:22:57.000	0 days 00:00:42	0.6855
2023-12-06 12:22:57.025	0 days 00:00:42.025000	0.67883
2023-12-06 12:22:57.050	0 days 00:00:42.050000	0.67537
2023-12-06 12:22:57.075	0 days 00:00:42.075000	0.67282
2023-12-06 12:22:57.100	0 days 00:00:42.100000	0.67233
2023-12-06 12:22:57.125	0 days 00:00:42.125000	0.6722
2023-12-06 12:22:57.150	0 days 00:00:42.150000	0.67334
2023-12-06 12:22:57.175	0 days 00:00:42.175000	0.67359
2023-12-06 12:22:57.200	0 days 00:00:42.200000	0.67482
2023-12-06 12:22:57.225	0 days 00:00:42.225000	0.67544
2023-12-06 12:22:57.250	0 days 00:00:42.250000	0.67614
2023-12-06 12:22:57.275	0 days 00:00:42.275000	0.6768
2023-12-06 12:22:57.300	0 days 00:00:42.300000	0.67718
2023-12-06 12:22:57.325	0 days 00:00:42.325000	0.67885
2023-12-06 12:22:57.350	0 days 00:00:42.350000	0.67933
2023-12-06 12:22:57.375	0 days 00:00:42.375000	0.67998
2023-12-06 12:22:57.400	0 days 00:00:42.400000	0.68073
2023-12-06 12:22:57.425	0 days 00:00:42.425000	0.68136
2023-12-06 12:22:57.450	0 days 00:00:42.450000	0.68258
2023-12-06 12:22:57.475	0 days 00:00:42.475000	0.68352
2023-12-06 12:27:04.250	0 days 00:00:24.250000	0.50092
2023-12-06 12:27:04.275	0 days 00:00:24.275000	0.50261
2023-12-06 12:27:04.300	0 days 00:00:24.300000	0.50351
2023-12-06 12:27:04.325	0 days 00:00:24.325000	0.50292
2023-12-06 12:27:04.350	0 days 00:00:24.350000	0.50322
2023-12-06 12:27:04.375	0 days 00:00:24.375000	0.50245
2023-12-06 12:27:04.400	0 days 00:00:24.400000	0.502
2023-12-06 12:27:04.425	0 days 00:00:24.425000	0.50076
2023-12-06 12:27:04.450	0 days 00:00:24.450000	0.50019
2023-12-06 12:27:04.475	0 days 00:00:24.475000	0.4998
2023-12-06 12:27:04.500	0 days 00:00:24.500000	0.49875
2023-12-06 12:27:04.525	0 days 00:00:24.525000	0.49874
2023-12-06 12:27:04.550	0 days 00:00:24.550000	0.49801
2023-12-06 12:27:04.575	0 days 00:00:24.575000	0.49725
2023-12-06 12:27:04.600	0 days 00:00:24.600000	0.49761
2023-12-06 12:27:04.625	0 days 00:00:24.625000	0.49703
2023-12-06 12:27:04.650	0 days 00:00:24.650000	0.49628
2023-12-06 12:27:04.675	0 days 00:00:24.675000	0.49529
2023-12-06 12:27:04.700	0 days 00:00:24.700000	0.49547
2023-12-06 12:27:04.725	0 days 00:00:24.725000	0.49328
2023-12-06 12:27:04.750	0 days 00:00:24.750000	0.49281
2023-12-06 12:27:04.775	0 days 00:00:24.775000	0.49221
2023-12-06 12:27:04.800	0 days 00:00:24.800000	0.49263
2023-12-06 12:27:04.825	0 days 00:00:24.825000	0.49275
2023-12-06 12:27:04.850	0 days 00:00:24.850000	0.49358
2023-12-06 12:27:04.875	0 days 00:00:24.875000	0.49197
2023-12-06 12:27:04.900	0 days 00:00:24.900000	0.4912
2023-12-06 12:27:04.925	0 days 00:00:24.925000	0.49108
2023-12-06 12:27:04.950	0 days 00:00:24.950000	0.4907
2023-12-06 12:27:04.975	0 days 00:00:24.975000	0.49001
2023-12-06 12:27:05.000	0 days 00:00:25	0.48912
2023-12-06 12:27:05.025	0 days 00:00:25.025000	0.49076
2023-12-06 12:27:05.050	0 days 00:00:25.050000	0.48897
2023-12-06 12:27:05.075	0 days 00:00:25.075000	0.48781
2023-12-06 12:27:05.100	0 days 00:00:25.100000	0.48707
2023-12-06 12:27:05.125	0 days 00:00:25.125000	0.48607
2023-12-06 12:27:05.150	0 days 00:00:25.150000	0.48444
2023-12-06 12:27:05.175	0 days 00:00:25.175000	0.48414
2023-12-06 12:27:05.200	0 days 00:00:25.200000	0.48341
2023-12-06 12:27:05.225	0 days 00:00:25.225000	0.48189
2023-12-06 12:27:05.250	0 days 00:00:25.250000	0.48011
2023-12-06 12:27:05.275	0 days 00:00:25.275000	0.47989
2023-12-06 12:27:05.300	0 days 00:00:25.300000	0.48094
2023-12-06 12:27:05.325	0 days 00:00:25.325000	0.48087
2023-12-06 12:27:05.350	0 days 00:00:25.350000	0.48076
2023-12-06 12:27:05.375	0 days 00:00:25.375000	0.48015
2023-12-06 12:27:05.400	0 days 00:00:25.400000	0.48073
2023-12-06 12:27:05.425	0 days 00:00:25.425000	0.48037
2023-12-06 12:27:05.450	0 days 00:00:25.450000	0.47918
2023-12-06 12:27:05.475	0 days 00:00:25.475000	0.47796
2023-12-06 12:27:05.500	0 days 00:00:25.500000	0.47693
2023-12-06 12:27:05.525	0 days 00:00:25.525000	0.47566
2023-12-06 12:27:05.550	0 days 00:00:25.550000	0.47308
2023-12-06 12:27:05.575	0 days 00:00:25.575000	0.47214
2023-12-06 12:27:05.600	0 days 00:00:25.600000	0.47167
2023-12-06 12:27:05.625	0 days 00:00:25.625000	0.46922
2023-12-06 12:27:05.650	0 days 00:00:25.650000	0.46683
2023-12-06 12:27:05.675	0 days 00:00:25.675000	0.46394
2023-12-06 12:27:05.700	0 days 00:00:25.700000	0.46203
2023-12-06 12:27:05.725	0 days 00:00:25.725000	0.46184
2023-12-06 12:27:05.750	0 days 00:00:25.750000	0.46131
2023-12-06 12:27:05.775	0 days 00:00:25.775000	0.4609
2023-12-06 12:27:05.800	0 days 00:00:25.800000	0.46119
2023-12-06 12:27:05.825	0 days 00:00:25.825000	0.46101
2023-12-06 12:27:05.850	0 days 00:00:25.850000	0.46067
2023-12-06 12:27:05.875	0 days 00:00:25.875000	0.45974
2023-12-06 12:27:05.900	0 days 00:00:25.900000	0.45785
2023-12-06 12:27:05.925	0 days 00:00:25.925000	0.45743
2023-12-06 12:27:05.950	0 days 00:00:25.950000	0.45656
2023-12-06 12:27:05.975	0 days 00:00:25.975000	0.45711
2023-12-06 12:27:06.000	0 days 00:00:26	0.45636
2023-12-06 12:27:06.025	0 days 00:00:26.025000	0.45509
2023-12-06 12:27:06.050	0 days 00:00:26.050000	0.45427
2023-12-06 12:27:06.075	0 days 00:00:26.075000	0.45394
2023-12-06 12:27:06.100	0 days 00:00:26.100000	0.453
2023-12-06 12:27:06.125	0 days 00:00:26.125000	0.45155
2023-12-06 12:27:06.150	0 days 00:00:26.150000	0.44977
2023-12-06 12:27:06.175	0 days 00:00:26.175000	0.45048
2023-12-06 12:27:06.200	0 days 00:00:26.200000	0.44957
2023-12-06 12:27:06.225	0 days 00:00:26.225000	0.45015
2023-12-06 12:27:06.250	0 days 00:00:26.250000	0.44896
2023-12-06 12:27:06.275	0 days 00:00:26.275000	0.44959
2023-12-06 12:27:06.300	0 days 00:00:26.300000	0.44863
2023-12-06 12:27:06.325	0 days 00:00:26.325000	0.44864
2023-12-06 12:27:06.350	0 days 00:00:26.350000	0.45013
2023-12-06 12:27:06.375	0 days 00:00:26.375000	0.45247
2023-12-06 12:27:06.400	0 days 00:00:26.400000	0.45287
2023-12-06 12:27:06.425	0 days 00:00:26.425000	0.45425
2023-12-06 12:27:06.450	0 days 00:00:26.450000	0.4549
2023-12-06 12:27:06.475	0 days 00:00:26.475000	0.45542
2023-12-06 12:27:06.500	0 days 00:00:26.500000	0.45526
2023-12-06 12:27:06.525	0 days 00:00:26.525000	0.45533
2023-12-06 12:27:06.550	0 days 00:00:26.550000	0.45541
2023-12-06 12:27:06.575	0 days 00:00:26.575000	0.45532
2023-12-06 12:27:06.600	0 days 00:00:26.600000	0.45483
2023-12-06 12:27:06.625	0 days 00:00:26.625000	0.45543
2023-12-06 12:27:06.650	0 days 00:00:26.650000	0.45628
2023-12-06 12:27:06.675	0 days 00:00:26.675000	0.45627
2023-12-06 12:27:06.700	0 days 00:00:26.700000	0.45508
2023-12-06 12:27:06.725	0 days 00:00:26.725000	0.45445
2023-12-06 12:27:06.750	0 days 00:00:26.750000	0.45366
2023-12-06 12:27:06.775	0 days 00:00:26.775000	0.45289
2023-12-06 12:27:06.800	0 days 00:00:26.800000	0.4525
2023-12-06 12:27:06.825	0 days 00:00:26.825000	0.45107
2023-12-06 12:27:06.850	0 days 00:00:26.850000	0.45016
2023-12-06 12:27:06.875	0 days 00:00:26.875000	0.44765
2023-12-06 12:27:06.900	0 days 00:00:26.900000	0.44515
2023-12-06 12:27:06.925	0 days 00:00:26.925000	0.44472
2023-12-06 12:27:06.950	0 days 00:00:26.950000	0.44413
2023-12-06 12:27:06.975	0 days 00:00:26.975000	0.44412
2023-12-06 12:27:07.000	0 days 00:00:27	0.44325
2023-12-06 12:27:07.025	0 days 00:00:27.025000	0.44353
2023-12-06 12:27:07.050	0 days 00:00:27.050000	0.44396
2023-12-06 12:27:07.075	0 days 00:00:27.075000	0.44299
2023-12-06 12:27:07.100	0 days 00:00:27.100000	0.44332
2023-12-06 12:27:07.125	0 days 00:00:27.125000	0.44276
2023-12-06 12:27:07.150	0 days 00:00:27.150000	0.44292
2023-12-06 12:27:07.175	0 days 00:00:27.175000	0.44195
2023-12-06 12:27:07.200	0 days 00:00:27.200000	0.44163
2023-12-06 12:27:07.225	0 days 00:00:27.225000	0.44123
2023-12-06 12:27:07.250	0 days 00:00:27.250000	0.44116
2023-12-06 12:27:07.275	0 days 00:00:27.275000	0.44096
2023-12-06 12:27:07.300	0 days 00:00:27.300000	0.44022
2023-12-06 12:27:07.325	0 days 00:00:27.325000	0.44053
2023-12-06 12:27:07.350	0 days 00:00:27.350000	0.44025
2023-12-06 12:27:07.375	0 days 00:00:27.375000	0.44008
2023-12-06 12:27:07.400	0 days 00:00:27.400000	0.4405
2023-12-06 12:27:07.425	0 days 00:00:27.425000	0.44007
2023-12-06 12:27:07.450	0 days 00:00:27.450000	0.43981
2023-12-06 12:27:07.475	0 days 00:00:27.475000	0.44024
2023-12-06 12:27:07.500	0 days 00:00:27.500000	0.44008
2023-12-06 12:27:07.525	0 days 00:00:27.525000	0.44122
2023-12-06 12:27:07.550	0 days 00:00:27.550000	0.44115
2023-12-06 12:27:07.575	0 days 00:00:27.575000	0.44174
2023-12-06 12:27:07.600	0 days 00:00:27.600000	0.44274
2023-12-06 12:27:07.625	0 days 00:00:27.625000	0.44263
2023-12-06 12:27:07.650	0 days 00:00:27.650000	0.44178
2023-12-06 12:27:07.675	0 days 00:00:27.675000	0.44199
2023-12-06 12:27:07.700	0 days 00:00:27.700000	0.44228
2023-12-06 12:27:07.725	0 days 00:00:27.725000	0.44166
2023-12-06 12:27:07.750	0 days 00:00:27.750000	0.44086
2023-12-06 12:27:07.775	0 days 00:00:27.775000	0.44053
2023-12-06 12:27:07.800	0 days 00:00:27.800000	0.43989
2023-12-06 12:27:07.825	0 days 00:00:27.825000	0.43836
2023-12-06 12:27:07.850	0 days 00:00:27.850000	0.43727
2023-12-06 12:27:07.875	0 days 00:00:27.875000	0.43822
2023-12-06 12:27:07.900	0 days 00:00:27.900000	0.43799
2023-12-06 12:27:07.925	0 days 00:00:27.925000	0.44005
2023-12-06 12:27:07.950	0 days 00:00:27.950000	0.44
2023-12-06 12:27:07.975	0 days 00:00:27.975000	0.4403
2023-12-06 12:27:08.000	0 days 00:00:28	0.44034
2023-12-06 12:27:08.025	0 days 00:00:28.025000	0.441
2023-12-06 12:27:08.050	0 days 00:00:28.050000	0.44313
2023-12-06 12:27:08.075	0 days 00:00:28.075000	0.4449
2023-12-06 12:27:08.100	0 days 00:00:28.100000	0.44565
2023-12-06 12:27:08.125	0 days 00:00:28.125000	0.44629
2023-12-06 12:27:08.150	0 days 00:00:28.150000	0.4454
2023-12-06 12:27:08.175	0 days 00:00:28.175000	0.44528
2023-12-06 12:27:08.200	0 days 00:00:28.200000	0.44684
2023-12-06 12:27:08.225	0 days 00:00:28.225000	0.44774
2023-12-06 12:27:08.250	0 days 00:00:28.250000	0.44798
2023-12-06 12:27:08.275	0 days 00:00:28.275000	0.4487
2023-12-06 12:27:08.300	0 days 00:00:28.300000	0.4493
2023-12-06 12:27:08.325	0 days 00:00:28.325000	0.44958
2023-12-06 12:27:08.350	0 days 00:00:28.350000	0.44855
2023-12-06 12:27:08.375	0 days 00:00:28.375000	0.44918
2023-12-06 12:27:08.400	0 days 00:00:28.400000	0.44923
2023-12-06 12:27:08.425	0 days 00:00:28.425000	0.45037
2023-12-06 12:27:08.450	0 days 00:00:28.450000	0.45118
2023-12-06 12:27:08.475	0 days 00:00:28.475000	0.45108
2023-12-06 12:27:08.500	0 days 00:00:28.500000	0.45029
2023-12-06 12:27:08.525	0 days 00:00:28.525000	0.4505
2023-12-06 12:27:08.550	0 days 00:00:28.550000	0.4494
2023-12-06 12:27:08.575	0 days 00:00:28.575000	0.44808
2023-12-06 12:27:08.600	0 days 00:00:28.600000	0.44637
2023-12-06 12:27:08.625	0 days 00:00:28.625000	0.44421
2023-12-06 12:27:08.650	0 days 00:00:28.650000	0.44419
2023-12-06 12:27:08.675	0 days 00:00:28.675000	0.44219
2023-12-06 12:27:08.700	0 days 00:00:28.700000	0.44037
2023-12-06 12:27:08.725	0 days 00:00:28.725000	0.43908
2023-12-06 12:27:08.750	0 days 00:00:28.750000	0.43692
2023-12-06 12:27:08.775	0 days 00:00:28.775000	0.43705
2023-12-06 12:27:08.800	0 days 00:00:28.800000	0.43601
2023-12-06 12:27:08.825	0 days 00:00:28.825000	0.43349
2023-12-06 12:27:08.850	0 days 00:00:28.850000	0.43134
2023-12-06 12:27:08.875	0 days 00:00:28.875000	0.42939
2023-12-06 12:27:08.900	0 days 00:00:28.900000	0.42753
2023-12-06 12:27:08.925	0 days 00:00:28.925000	0.42813
2023-12-06 12:27:08.950	0 days 00:00:28.950000	0.42565
2023-12-06 12:27:08.975	0 days 00:00:28.975000	0.42331
2023-12-06 12:27:09.000	0 days 00:00:29	0.42196
2023-12-06 12:27:09.025	0 days 00:00:29.025000	0.42046
2023-12-06 12:27:09.050	0 days 00:00:29.050000	0.41878
2023-12-06 12:27:09.075	0 days 00:00:29.075000	0.41721
2023-12-06 12:27:09.100	0 days 00:00:29.100000	0.41644
2023-12-06 12:27:09.125	0 days 00:00:29.125000	0.41414
2023-12-06 12:27:09.150	0 days 00:00:29.150000	0.41126
2023-12-06 12:27:09.175	0 days 00:00:29.175000	0.41037
2023-12-06 12:27:09.200	0 days 00:00:29.200000	0.40828
2023-12-06 12:27:09.225	0 days 00:00:29.225000	0.40795
2023-12-06 12:27:09.250	0 days 00:00:29.250000	0.40738
2023-12-06 12:27:09.275	0 days 00:00:29.275000	0.40657
2023-12-06 12:27:09.300	0 days 00:00:29.300000	0.40574
2023-12-06 12:27:09.325	0 days 00:00:29.325000	0.40641
2023-12-06 12:27:09.350	0 days 00:00:29.350000	0.406
2023-12-06 12:27:09.375	0 days 00:00:29.375000	0.40439
2023-12-06 12:27:09.400	0 days 00:00:29.400000	0.40258
2023-12-06 12:27:09.425	0 days 00:00:29.425000	0.40143
2023-12-06 12:27:09.450	0 days 00:00:29.450000	0.39975
2023-12-06 12:27:09.475	0 days 00:00:29.475000	0.39954
2023-12-06 12:27:09.500	0 days 00:00:29.500000	0.39779
2023-12-06 12:27:09.525	0 days 00:00:29.525000	0.39681
2023-12-06 12:27:09.550	0 days 00:00:29.550000	0.39603
2023-12-06 12:27:09.575	0 days 00:00:29.575000	0.39455
2023-12-06 12:27:09.600	0 days 00:00:29.600000	0.39512
2023-12-06 12:27:09.625	0 days 00:00:29.625000	0.39385
2023-12-06 12:27:09.650	0 days 00:00:29.650000	0.393
2023-12-06 12:27:09.675	0 days 00:00:29.675000	0.39401
2023-12-06 12:27:09.700	0 days 00:00:29.700000	0.3935
2023-12-06 12:27:09.725	0 days 00:00:29.725000	0.39218
2023-12-06 12:27:09.750	0 days 00:00:29.750000	0.39216
2023-12-06 12:27:09.775	0 days 00:00:29.775000	0.39229
2023-12-06 12:27:09.800	0 days 00:00:29.800000	0.39326
2023-12-06 12:27:09.825	0 days 00:00:29.825000	0.39482
2023-12-06 12:27:09.850	0 days 00:00:29.850000	0.39376
2023-12-06 12:27:09.875	0 days 00:00:29.875000	0.39318
2023-12-06 12:27:09.900	0 days 00:00:29.900000	0.39254
2023-12-06 12:27:09.925	0 days 00:00:29.925000	0.39325
2023-12-06 12:27:09.950	0 days 00:00:29.950000	0.39234
2023-12-06 12:27:09.975	0 days 00:00:29.975000	0.39265
2023-12-06 12:27:10.000	0 days 00:00:30	0.39283
2023-12-06 12:27:10.025	0 days 00:00:30.025000	0.3906
2023-12-06 12:27:10.050	0 days 00:00:30.050000	0.3902
2023-12-06 12:27:10.075	0 days 00:00:30.075000	0.39071
2023-12-06 12:27:10.100	0 days 00:00:30.100000	0.38983
2023-12-06 12:27:10.125	0 days 00:00:30.125000	0.38984
2023-12-06 12:27:10.150	0 days 00:00:30.150000	0.38907
2023-12-06 12:27:10.175	0 days 00:00:30.175000	0.38909
2023-12-06 12:27:10.200	0 days 00:00:30.200000	0.38864
2023-12-06 12:27:10.225	0 days 00:00:30.225000	0.38752
2023-12-06 12:27:10.250	0 days 00:00:30.250000	0.38718
2023-12-06 12:27:10.275	0 days 00:00:30.275000	0.38743
2023-12-06 12:27:10.300	0 days 00:00:30.300000	0.38603
2023-12-06 12:27:10.325	0 days 00:00:30.325000	0.38547
2023-12-06 12:27:10.350	0 days 00:00:30.350000	0.38553
2023-12-06 12:27:10.375	0 days 00:00:30.375000	0.38476
2023-12-06 12:27:10.400	0 days 00:00:30.400000	0.38533
2023-12-06 12:27:10.425	0 days 00:00:30.425000	0.38447
2023-12-06 12:27:10.450	0 days 00:00:30.450000	0.38509
2023-12-06 12:27:10.475	0 days 00:00:30.475000	0.38502
2023-12-06 12:27:10.500	0 days 00:00:30.500000	0.38478
2023-12-06 12:27:10.525	0 days 00:00:30.525000	0.3839
2023-12-06 12:27:10.550	0 days 00:00:30.550000	0.38458
2023-12-06 12:27:10.575	0 days 00:00:30.575000	0.38422
2023-12-06 12:27:10.600	0 days 00:00:30.600000	0.38575
2023-12-06 12:27:10.625	0 days 00:00:30.625000	0.38899
2023-12-06 12:27:10.650	0 days 00:00:30.650000	0.38994
2023-12-06 12:27:10.675	0 days 00:00:30.675000	0.39234
2023-12-06 12:27:10.700	0 days 00:00:30.700000	0.39323
2023-12-06 12:27:10.725	0 days 00:00:30.725000	0.39409
2023-12-06 12:27:10.750	0 days 00:00:30.750000	0.39463
2023-12-06 12:27:10.775	0 days 00:00:30.775000	0.39396
2023-12-06 12:27:10.800	0 days 00:00:30.800000	0.39407
2023-12-06 12:27:10.825	0 days 00:00:30.825000	0.39392
2023-12-06 12:27:10.850	0 days 00:00:30.850000	0.39587
2023-12-06 12:27:10.875	0 days 00:00:30.875000	0.39609
2023-12-06 12:27:10.900	0 days 00:00:30.900000	0.39707
2023-12-06 12:27:10.925	0 days 00:00:30.925000	0.39917
2023-12-06 12:27:10.950	0 days 00:00:30.950000	0.4016
2023-12-06 12:27:10.975	0 days 00:00:30.975000	0.40285
2023-12-06 12:27:11.000	0 days 00:00:31	0.4052
2023-12-06 12:27:11.025	0 days 00:00:31.025000	0.40587
2023-12-06 12:27:11.050	0 days 00:00:31.050000	0.40721
2023-12-06 12:27:11.075	0 days 00:00:31.075000	0.40926
2023-12-06 12:27:11.100	0 days 00:00:31.100000	0.41088
2023-12-06 12:27:11.125	0 days 00:00:31.125000	0.41212
2023-12-06 12:27:11.150	0 days 00:00:31.150000	0.4141
2023-12-06 12:27:11.175	0 days 00:00:31.175000	0.41599
2023-12-06 12:27:11.200	0 days 00:00:31.200000	0.42009
2023-12-06 12:27:11.225	0 days 00:00:31.225000	0.42387
2023-12-06 12:27:11.250	0 days 00:00:31.250000	0.42892
2023-12-06 12:27:11.275	0 days 00:00:31.275000	0.43174
2023-12-06 12:27:11.300	0 days 00:00:31.300000	0.43504
2023-12-06 12:27:11.325	0 days 00:00:31.325000	0.43781
2023-12-06 12:27:11.350	0 days 00:00:31.350000	0.43998
2023-12-06 12:27:11.375	0 days 00:00:31.375000	0.4417
2023-12-06 12:27:11.400	0 days 00:00:31.400000	0.4433
2023-12-06 12:27:11.425	0 days 00:00:31.425000	0.44512
2023-12-06 12:27:11.450	0 days 00:00:31.450000	0.44481
2023-12-06 12:27:11.475	0 days 00:00:31.475000	0.44432
2023-12-06 12:27:11.500	0 days 00:00:31.500000	0.44385
2023-12-06 12:27:11.525	0 days 00:00:31.525000	0.44404
2023-12-06 12:27:11.550	0 days 00:00:31.550000	0.44227
2023-12-06 12:27:11.575	0 days 00:00:31.575000	0.44292
2023-12-06 12:27:11.600	0 days 00:00:31.600000	0.44342
2023-12-06 12:27:11.625	0 days 00:00:31.625000	0.44307
2023-12-06 12:27:11.650	0 days 00:00:31.650000	0.44369
2023-12-06 12:27:11.675	0 days 00:00:31.675000	0.44417
2023-12-06 12:27:11.700	0 days 00:00:31.700000	0.44533
2023-12-06 12:27:11.725	0 days 00:00:31.725000	0.44709
2023-12-06 12:27:11.750	0 days 00:00:31.750000	0.44689
2023-12-06 12:27:11.775	0 days 00:00:31.775000	0.44728
2023-12-06 12:27:11.800	0 days 00:00:31.800000	0.44769
2023-12-06 12:27:11.825	0 days 00:00:31.825000	0.44842
2023-12-06 12:27:11.850	0 days 00:00:31.850000	0.44949
2023-12-06 12:27:11.875	0 days 00:00:31.875000	0.44957
2023-12-06 12:27:11.900	0 days 00:00:31.900000	0.44938
2023-12-06 12:27:11.925	0 days 00:00:31.925000	0.44984
2023-12-06 12:27:11.950	0 days 00:00:31.950000	0.45103
2023-12-06 12:27:11.975	0 days 00:00:31.975000	0.44962
2023-12-06 12:27:12.000	0 days 00:00:32	0.44806
2023-12-06 12:27:12.025	0 days 00:00:32.025000	0.44732
2023-12-06 12:27:12.050	0 days 00:00:32.050000	0.44703
2023-12-06 12:27:12.075	0 days 00:00:32.075000	0.44559
2023-12-06 12:27:12.100	0 days 00:00:32.100000	0.44554
2023-12-06 12:27:12.125	0 days 00:00:32.125000	0.44371
2023-12-06 12:27:12.150	0 days 00:00:32.150000	0.44443
2023-12-06 12:27:12.175	0 days 00:00:32.175000	0.44488
2023-12-06 12:27:12.200	0 days 00:00:32.200000	0.44381
2023-12-06 12:27:12.225	0 days 00:00:32.225000	0.44297
2023-12-06 12:27:12.250	0 days 00:00:32.250000	0.4423
2023-12-06 12:27:12.275	0 days 00:00:32.275000	0.44185
2023-12-06 12:27:12.300	0 days 00:00:32.300000	0.4401
2023-12-06 12:27:12.325	0 days 00:00:32.325000	0.43831
2023-12-06 12:27:12.350	0 days 00:00:32.350000	0.43591
2023-12-06 12:27:12.375	0 days 00:00:32.375000	0.4345
2023-12-06 12:27:12.400	0 days 00:00:32.400000	0.43201
2023-12-06 12:27:12.425	0 days 00:00:32.425000	0.42871
2023-12-06 12:27:12.450	0 days 00:00:32.450000	0.42648
2023-12-06 12:27:12.475	0 days 00:00:32.475000	0.42257
2023-12-06 12:27:12.500	0 days 00:00:32.500000	0.41905
2023-12-06 12:27:12.525	0 days 00:00:32.525000	0.41535
2023-12-06 12:27:12.550	0 days 00:00:32.550000	0.41159
2023-12-06 12:27:12.575	0 days 00:00:32.575000	0.40963
2023-12-06 12:27:12.600	0 days 00:00:32.600000	0.40689
2023-12-06 12:27:12.625	0 days 00:00:32.625000	0.40429
2023-12-06 12:27:12.650	0 days 00:00:32.650000	0.40115
2023-12-06 12:27:12.675	0 days 00:00:32.675000	0.40056
2023-12-06 12:27:12.700	0 days 00:00:32.700000	0.40135
2023-12-06 12:27:12.725	0 days 00:00:32.725000	0.4016
2023-12-06 12:27:12.750	0 days 00:00:32.750000	0.40019
2023-12-06 12:27:12.775	0 days 00:00:32.775000	0.40128
2023-12-06 12:27:12.800	0 days 00:00:32.800000	0.40213
2023-12-06 12:27:12.825	0 days 00:00:32.825000	0.40249
2023-12-06 12:27:12.850	0 days 00:00:32.850000	0.40344
2023-12-06 12:27:12.875	0 days 00:00:32.875000	0.40147
2023-12-06 12:27:12.900	0 days 00:00:32.900000	0.40087
2023-12-06 12:27:12.925	0 days 00:00:32.925000	0.39982
2023-12-06 12:27:12.950	0 days 00:00:32.950000	0.3992
2023-12-06 12:27:12.975	0 days 00:00:32.975000	0.39803
2023-12-06 12:27:13.000	0 days 00:00:33	0.3971
2023-12-06 12:27:13.025	0 days 00:00:33.025000	0.39569
2023-12-06 12:27:13.050	0 days 00:00:33.050000	0.39496
2023-12-06 12:27:13.075	0 days 00:00:33.075000	0.3937
2023-12-06 12:27:13.100	0 days 00:00:33.100000	0.39179
2023-12-06 12:27:13.125	0 days 00:00:33.125000	0.39092
2023-12-06 12:27:13.150	0 days 00:00:33.150000	0.39027
2023-12-06 12:27:13.175	0 days 00:00:33.175000	0.389
2023-12-06 12:27:13.200	0 days 00:00:33.200000	0.38779
2023-12-06 12:27:13.225	0 days 00:00:33.225000	0.38665
2023-12-06 12:27:13.250	0 days 00:00:33.250000	0.38781
2023-12-06 12:27:13.275	0 days 00:00:33.275000	0.38733
2023-12-06 12:27:13.300	0 days 00:00:33.300000	0.38657
2023-12-06 12:27:13.325	0 days 00:00:33.325000	0.38713
2023-12-06 12:27:13.350	0 days 00:00:33.350000	0.38608
2023-12-06 12:27:13.375	0 days 00:00:33.375000	0.38571
2023-12-06 12:27:13.400	0 days 00:00:33.400000	0.38464
2023-12-06 12:27:13.425	0 days 00:00:33.425000	0.3849
2023-12-06 12:27:13.450	0 days 00:00:33.450000	0.38617
2023-12-06 12:27:13.475	0 days 00:00:33.475000	0.38806
2023-12-06 12:27:13.500	0 days 00:00:33.500000	0.38951
2023-12-06 12:27:13.525	0 days 00:00:33.525000	0.39026
2023-12-06 12:27:13.550	0 days 00:00:33.550000	0.39106
2023-12-06 12:27:13.575	0 days 00:00:33.575000	0.39092
2023-12-06 12:27:13.600	0 days 00:00:33.600000	0.39021
2023-12-06 12:27:13.625	0 days 00:00:33.625000	0.38914
2023-12-06 12:27:13.650	0 days 00:00:33.650000	0.38949
2023-12-06 12:27:13.675	0 days 00:00:33.675000	0.39014
2023-12-06 12:27:13.700	0 days 00:00:33.700000	0.39203
2023-12-06 12:27:13.725	0 days 00:00:33.725000	0.39334
2023-12-06 12:27:13.750	0 days 00:00:33.750000	0.39444
2023-12-06 12:27:13.775	0 days 00:00:33.775000	0.39388
2023-12-06 12:27:13.800	0 days 00:00:33.800000	0.39348
2023-12-06 12:27:13.825	0 days 00:00:33.825000	0.39433
2023-12-06 12:27:13.850	0 days 00:00:33.850000	0.39377
2023-12-06 12:27:13.875	0 days 00:00:33.875000	0.39221
2023-12-06 12:27:13.900	0 days 00:00:33.900000	0.38961
2023-12-06 12:27:13.925	0 days 00:00:33.925000	0.3879
2023-12-06 12:27:13.950	0 days 00:00:33.950000	0.3853
2023-12-06 12:27:13.975	0 days 00:00:33.975000	0.38405
2023-12-06 12:27:14.000	0 days 00:00:34	0.38454
2023-12-06 12:27:14.025	0 days 00:00:34.025000	0.38313
2023-12-06 12:27:14.050	0 days 00:00:34.050000	0.38097
2023-12-06 12:27:14.075	0 days 00:00:34.075000	0.3791
2023-12-06 12:27:14.100	0 days 00:00:34.100000	0.37854
2023-12-06 12:27:14.125	0 days 00:00:34.125000	0.37889
2023-12-06 12:27:14.150	0 days 00:00:34.150000	0.37719
2023-12-06 12:27:14.175	0 days 00:00:34.175000	0.3778
2023-12-06 12:27:14.200	0 days 00:00:34.200000	0.38164
2023-12-06 12:27:14.225	0 days 00:00:34.225000	0.3874
2023-12-06 12:27:14.250	0 days 00:00:34.250000	0.39109
2023-12-06 12:27:14.275	0 days 00:00:34.275000	0.39471
2023-12-06 12:27:14.300	0 days 00:00:34.300000	0.39828
2023-12-06 12:27:14.325	0 days 00:00:34.325000	0.40073
2023-12-06 12:27:14.350	0 days 00:00:34.350000	0.40303
2023-12-06 12:27:14.375	0 days 00:00:34.375000	0.40585
2023-12-06 12:27:14.400	0 days 00:00:34.400000	0.40785
2023-12-06 12:27:14.425	0 days 00:00:34.425000	0.40685
2023-12-06 12:27:14.450	0 days 00:00:34.450000	0.40685
2023-12-06 12:27:14.475	0 days 00:00:34.475000	0.4025
2023-12-06 12:27:14.500	0 days 00:00:34.500000	0.39787
2023-12-06 12:27:14.525	0 days 00:00:34.525000	0.39593
2023-12-06 12:27:14.550	0 days 00:00:34.550000	0.39564
2023-12-06 12:27:14.575	0 days 00:00:34.575000	0.39531
2023-12-06 12:27:14.600	0 days 00:00:34.600000	0.39381
2023-12-06 12:27:14.625	0 days 00:00:34.625000	0.39274
2023-12-06 12:27:14.650	0 days 00:00:34.650000	0.39336
2023-12-06 12:27:14.675	0 days 00:00:34.675000	0.39272
2023-12-06 12:27:14.700	0 days 00:00:34.700000	0.39319
2023-12-06 12:27:14.725	0 days 00:00:34.725000	0.39392
2023-12-06 12:27:14.750	0 days 00:00:34.750000	0.39291
2023-12-06 12:27:14.775	0 days 00:00:34.775000	0.39257
2023-12-06 12:27:14.800	0 days 00:00:34.800000	0.39302
2023-12-06 12:27:14.825	0 days 00:00:34.825000	0.39303
2023-12-06 12:27:14.850	0 days 00:00:34.850000	0.393
2023-12-06 12:27:14.875	0 days 00:00:34.875000	0.39131
2023-12-06 12:27:14.900	0 days 00:00:34.900000	0.39124
2023-12-06 12:27:14.925	0 days 00:00:34.925000	0.3905
2023-12-06 12:27:14.950	0 days 00:00:34.950000	0.38851
2023-12-06 12:27:14.975	0 days 00:00:34.975000	0.38786
2023-12-06 12:27:15.000	0 days 00:00:35	0.38728
2023-12-06 12:27:15.025	0 days 00:00:35.025000	0.38663
2023-12-06 12:27:15.050	0 days 00:00:35.050000	0.38596
2023-12-06 12:27:15.075	0 days 00:00:35.075000	0.38553
2023-12-06 12:27:15.100	0 days 00:00:35.100000	0.38565
2023-12-06 12:27:15.125	0 days 00:00:35.125000	0.38525
2023-12-06 12:27:15.150	0 days 00:00:35.150000	0.3841
2023-12-06 12:27:15.175	0 days 00:00:35.175000	0.38424
2023-12-06 12:27:15.200	0 days 00:00:35.200000	0.38421
2023-12-06 12:27:15.225	0 days 00:00:35.225000	0.38484
2023-12-06 12:27:15.250	0 days 00:00:35.250000	0.3853
2023-12-06 12:27:15.275	0 days 00:00:35.275000	0.38614
2023-12-06 12:27:15.300	0 days 00:00:35.300000	0.38693
2023-12-06 12:27:15.325	0 days 00:00:35.325000	0.38844
2023-12-06 12:27:15.350	0 days 00:00:35.350000	0.38805
2023-12-06 12:27:15.375	0 days 00:00:35.375000	0.38792
2023-12-06 12:27:15.400	0 days 00:00:35.400000	0.38761
2023-12-06 12:27:15.425	0 days 00:00:35.425000	0.38608
2023-12-06 12:27:15.450	0 days 00:00:35.450000	0.38595
2023-12-06 12:27:15.475	0 days 00:00:35.475000	0.38612
2023-12-06 12:27:15.500	0 days 00:00:35.500000	0.38515
2023-12-06 12:27:15.525	0 days 00:00:35.525000	0.38457
2023-12-06 12:27:15.550	0 days 00:00:35.550000	0.3836
2023-12-06 12:27:15.575	0 days 00:00:35.575000	0.38222
2023-12-06 12:27:15.600	0 days 00:00:35.600000	0.38251
2023-12-06 12:27:15.625	0 days 00:00:35.625000	0.38293
2023-12-06 12:27:15.650	0 days 00:00:35.650000	0.38427
2023-12-06 12:27:15.675	0 days 00:00:35.675000	0.38396
2023-12-06 12:27:15.700	0 days 00:00:35.700000	0.38406
2023-12-06 12:27:15.725	0 days 00:00:35.725000	0.38344
2023-12-06 12:27:15.750	0 days 00:00:35.750000	0.38258
2023-12-06 12:27:15.775	0 days 00:00:35.775000	0.38231
2023-12-06 12:27:15.800	0 days 00:00:35.800000	0.38216
2023-12-06 12:27:15.825	0 days 00:00:35.825000	0.38241
2023-12-06 12:27:15.850	0 days 00:00:35.850000	0.38181
2023-12-06 12:27:15.875	0 days 00:00:35.875000	0.3821
2023-12-06 12:27:15.900	0 days 00:00:35.900000	0.3815
2023-12-06 12:27:15.925	0 days 00:00:35.925000	0.38085
2023-12-06 12:27:15.950	0 days 00:00:35.950000	0.38137
2023-12-06 12:27:15.975	0 days 00:00:35.975000	0.38179
2023-12-06 12:27:16.000	0 days 00:00:36	0.38191
2023-12-06 12:27:16.025	0 days 00:00:36.025000	0.38282
2023-12-06 12:27:16.050	0 days 00:00:36.050000	0.38286
2023-12-06 12:27:16.075	0 days 00:00:36.075000	0.38453
2023-12-06 12:27:16.100	0 days 00:00:36.100000	0.38442
2023-12-06 12:27:16.125	0 days 00:00:36.125000	0.38434
2023-12-06 12:27:16.150	0 days 00:00:36.150000	0.38438
2023-12-06 12:27:16.175	0 days 00:00:36.175000	0.38547
2023-12-06 12:27:16.200	0 days 00:00:36.200000	0.38601
2023-12-06 12:27:16.225	0 days 00:00:36.225000	0.38559
2023-12-06 12:27:16.250	0 days 00:00:36.250000	0.38617
2023-12-06 12:27:16.275	0 days 00:00:36.275000	0.38517
2023-12-06 12:27:16.300	0 days 00:00:36.300000	0.38353
2023-12-06 12:27:16.325	0 days 00:00:36.325000	0.38188
2023-12-06 12:27:16.350	0 days 00:00:36.350000	0.38269
2023-12-06 12:27:16.375	0 days 00:00:36.375000	0.38106
2023-12-06 12:27:16.400	0 days 00:00:36.400000	0.37918
2023-12-06 12:27:16.425	0 days 00:00:36.425000	0.37693
2023-12-06 12:27:16.450	0 days 00:00:36.450000	0.3741
2023-12-06 12:27:16.475	0 days 00:00:36.475000	0.37173
2023-12-06 12:27:16.500	0 days 00:00:36.500000	0.37118
2023-12-06 12:27:16.525	0 days 00:00:36.525000	0.37034
2023-12-06 12:27:16.550	0 days 00:00:36.550000	0.369
2023-12-06 12:27:16.575	0 days 00:00:36.575000	0.36723
2023-12-06 12:27:16.600	0 days 00:00:36.600000	0.36572
2023-12-06 12:27:16.625	0 days 00:00:36.625000	0.36385
2023-12-06 12:27:16.650	0 days 00:00:36.650000	0.36333
2023-12-06 12:27:16.675	0 days 00:00:36.675000	0.36309
2023-12-06 12:27:16.700	0 days 00:00:36.700000	0.36206
2023-12-06 12:27:16.725	0 days 00:00:36.725000	0.36224
2023-12-06 12:27:16.750	0 days 00:00:36.750000	0.35986
2023-12-06 12:27:16.775	0 days 00:00:36.775000	0.35889
2023-12-06 12:27:16.800	0 days 00:00:36.800000	0.35755
2023-12-06 12:27:16.825	0 days 00:00:36.825000	0.3563
2023-12-06 12:27:16.850	0 days 00:00:36.850000	0.35623
2023-12-06 12:27:16.875	0 days 00:00:36.875000	0.35513
2023-12-06 12:27:16.900	0 days 00:00:36.900000	0.35371
2023-12-06 12:27:16.925	0 days 00:00:36.925000	0.35235
2023-12-06 12:27:16.950	0 days 00:00:36.950000	0.3507
2023-12-06 12:27:16.975	0 days 00:00:36.975000	0.34742
2023-12-06 12:27:17.000	0 days 00:00:37	0.34539
2023-12-06 12:27:17.025	0 days 00:00:37.025000	0.34356
2023-12-06 12:27:17.050	0 days 00:00:37.050000	0.34123
2023-12-06 12:27:17.075	0 days 00:00:37.075000	0.33996
2023-12-06 12:27:17.100	0 days 00:00:37.100000	0.33886
2023-12-06 12:27:17.125	0 days 00:00:37.125000	0.33731
2023-12-06 12:27:17.150	0 days 00:00:37.150000	0.33815
2023-12-06 12:27:17.175	0 days 00:00:37.175000	0.33665
2023-12-06 12:27:17.200	0 days 00:00:37.200000	0.33473
2023-12-06 12:27:17.225	0 days 00:00:37.225000	0.33329
2023-12-06 12:27:17.250	0 days 00:00:37.250000	0.33158
2023-12-06 12:27:17.275	0 days 00:00:37.275000	0.33045
2023-12-06 12:27:17.300	0 days 00:00:37.300000	0.32857
2023-12-06 12:27:17.325	0 days 00:00:37.325000	0.32835
2023-12-06 12:27:17.350	0 days 00:00:37.350000	0.32824
2023-12-06 12:27:17.375	0 days 00:00:37.375000	0.32795
2023-12-06 12:27:17.400	0 days 00:00:37.400000	0.32879
2023-12-06 12:27:17.425	0 days 00:00:37.425000	0.32791
2023-12-06 12:27:17.450	0 days 00:00:37.450000	0.32693
2023-12-06 12:27:17.475	0 days 00:00:37.475000	0.32665
2023-12-06 12:27:17.500	0 days 00:00:37.500000	0.32739
2023-12-06 12:27:17.525	0 days 00:00:37.525000	0.32563
2023-12-06 12:27:17.550	0 days 00:00:37.550000	0.32522
2023-12-06 12:27:17.575	0 days 00:00:37.575000	0.32533
2023-12-06 12:27:17.600	0 days 00:00:37.600000	0.3236
2023-12-06 12:27:17.625	0 days 00:00:37.625000	0.32222
2023-12-06 12:27:17.650	0 days 00:00:37.650000	0.32338
2023-12-06 12:27:17.675	0 days 00:00:37.675000	0.32269
2023-12-06 12:27:17.700	0 days 00:00:37.700000	0.32231
2023-12-06 12:27:17.725	0 days 00:00:37.725000	0.32336
2023-12-06 12:27:17.750	0 days 00:00:37.750000	0.32225
2023-12-06 12:27:17.775	0 days 00:00:37.775000	0.32201
2023-12-06 12:27:17.800	0 days 00:00:37.800000	0.32113
2023-12-06 12:27:17.825	0 days 00:00:37.825000	0.32131
2023-12-06 12:27:17.850	0 days 00:00:37.850000	0.3213
2023-12-06 12:27:17.875	0 days 00:00:37.875000	0.32072
2023-12-06 12:27:17.900	0 days 00:00:37.900000	0.32093
2023-12-06 12:27:17.925	0 days 00:00:37.925000	0.31995
2023-12-06 12:27:17.950	0 days 00:00:37.950000	0.32046
2023-12-06 12:27:17.975	0 days 00:00:37.975000	0.32103
2023-12-06 12:27:18.000	0 days 00:00:38	0.32087
2023-12-06 12:27:18.025	0 days 00:00:38.025000	0.32007
2023-12-06 12:27:18.050	0 days 00:00:38.050000	0.32012
2023-12-06 12:27:18.075	0 days 00:00:38.075000	0.31989
2023-12-06 12:27:18.100	0 days 00:00:38.100000	0.32151
2023-12-06 12:27:18.125	0 days 00:00:38.125000	0.32308
2023-12-06 12:27:18.150	0 days 00:00:38.150000	0.32352
2023-12-06 12:27:18.175	0 days 00:00:38.175000	0.32349
2023-12-06 12:27:18.200	0 days 00:00:38.200000	0.32539
2023-12-06 12:27:18.225	0 days 00:00:38.225000	0.32665
2023-12-06 12:27:18.250	0 days 00:00:38.250000	0.32882
2023-12-06 12:27:18.275	0 days 00:00:38.275000	0.3303
2023-12-06 12:27:18.300	0 days 00:00:38.300000	0.33154
2023-12-06 12:27:18.325	0 days 00:00:38.325000	0.33159
2023-12-06 12:27:18.350	0 days 00:00:38.350000	0.33123
2023-12-06 12:27:18.375	0 days 00:00:38.375000	0.33237
2023-12-06 12:27:18.400	0 days 00:00:38.400000	0.33419
2023-12-06 12:27:18.425	0 days 00:00:38.425000	0.3353
2023-12-06 12:27:18.450	0 days 00:00:38.450000	0.33652
2023-12-06 12:27:18.475	0 days 00:00:38.475000	0.3374
2023-12-06 12:27:18.500	0 days 00:00:38.500000	0.33741
2023-12-06 12:27:18.525	0 days 00:00:38.525000	0.33807
2023-12-06 12:27:18.550	0 days 00:00:38.550000	0.33829
2023-12-06 12:27:18.575	0 days 00:00:38.575000	0.33748
2023-12-06 12:27:18.600	0 days 00:00:38.600000	0.33655
2023-12-06 12:27:18.625	0 days 00:00:38.625000	0.33502
2023-12-06 12:27:18.650	0 days 00:00:38.650000	0.33312
2023-12-06 12:27:18.675	0 days 00:00:38.675000	0.33028
2023-12-06 12:27:18.700	0 days 00:00:38.700000	0.32874
2023-12-06 12:27:18.725	0 days 00:00:38.725000	0.32632
2023-12-06 12:27:18.750	0 days 00:00:38.750000	0.32413
2023-12-06 12:27:18.775	0 days 00:00:38.775000	0.32177
2023-12-06 12:27:18.800	0 days 00:00:38.800000	0.3192
2023-12-06 12:27:18.825	0 days 00:00:38.825000	0.31773
2023-12-06 12:27:18.850	0 days 00:00:38.850000	0.31694
2023-12-06 12:27:18.875	0 days 00:00:38.875000	0.31509
2023-12-06 12:27:18.900	0 days 00:00:38.900000	0.31429
2023-12-06 12:27:18.925	0 days 00:00:38.925000	0.3137
2023-12-06 12:27:18.950	0 days 00:00:38.950000	0.31422
2023-12-06 12:27:18.975	0 days 00:00:38.975000	0.31469
2023-12-06 12:27:19.000	0 days 00:00:39	0.31487
2023-12-06 12:27:19.025	0 days 00:00:39.025000	0.31509
2023-12-06 12:27:19.050	0 days 00:00:39.050000	0.31508
2023-12-06 12:27:19.075	0 days 00:00:39.075000	0.31516
2023-12-06 12:27:19.100	0 days 00:00:39.100000	0.31633
2023-12-06 12:27:19.125	0 days 00:00:39.125000	0.31716
2023-12-06 12:27:19.150	0 days 00:00:39.150000	0.31846
2023-12-06 12:27:19.175	0 days 00:00:39.175000	0.31913
2023-12-06 12:27:19.200	0 days 00:00:39.200000	0.31979
2023-12-06 12:27:19.225	0 days 00:00:39.225000	0.31972
2023-12-06 12:27:19.250	0 days 00:00:39.250000	0.32037
2023-12-06 12:27:19.275	0 days 00:00:39.275000	0.31982
2023-12-06 12:27:19.300	0 days 00:00:39.300000	0.31755
2023-12-06 12:27:19.325	0 days 00:00:39.325000	0.31664
2023-12-06 12:27:19.350	0 days 00:00:39.350000	0.31606
2023-12-06 12:27:19.375	0 days 00:00:39.375000	0.31606
2023-12-06 12:27:19.400	0 days 00:00:39.400000	0.31685
2023-12-06 12:27:19.425	0 days 00:00:39.425000	0.31708
2023-12-06 12:27:19.450	0 days 00:00:39.450000	0.31803
2023-12-06 12:27:19.475	0 days 00:00:39.475000	0.31638
2023-12-06 12:27:19.500	0 days 00:00:39.500000	0.31515
2023-12-06 12:27:19.525	0 days 00:00:39.525000	0.31351
2023-12-06 12:27:19.550	0 days 00:00:39.550000	0.31198
2023-12-06 12:27:19.575	0 days 00:00:39.575000	0.31067
2023-12-06 12:27:19.600	0 days 00:00:39.600000	0.30934
2023-12-06 12:27:19.625	0 days 00:00:39.625000	0.30889
2023-12-06 12:27:19.650	0 days 00:00:39.650000	0.30828
2023-12-06 12:27:19.675	0 days 00:00:39.675000	0.30927
2023-12-06 12:27:19.700	0 days 00:00:39.700000	0.31216
2023-12-06 12:27:19.725	0 days 00:00:39.725000	0.31316
2023-12-06 12:27:19.750	0 days 00:00:39.750000	0.31664
2023-12-06 12:27:19.775	0 days 00:00:39.775000	0.32023
2023-12-06 12:27:19.800	0 days 00:00:39.800000	0.32379
2023-12-06 12:27:19.825	0 days 00:00:39.825000	0.32648
2023-12-06 12:27:19.850	0 days 00:00:39.850000	0.32855
2023-12-06 12:27:19.875	0 days 00:00:39.875000	0.33062
2023-12-06 12:27:19.900	0 days 00:00:39.900000	0.33269
2023-12-06 12:27:19.925	0 days 00:00:39.925000	0.3343
2023-12-06 12:27:19.950	0 days 00:00:39.950000	0.33482
2023-12-06 12:27:19.975	0 days 00:00:39.975000	0.33559
2023-12-06 12:27:20.000	0 days 00:00:40	0.33602
2023-12-06 12:27:20.025	0 days 00:00:40.025000	0.33555
2023-12-06 12:27:20.050	0 days 00:00:40.050000	0.33628
2023-12-06 12:27:20.075	0 days 00:00:40.075000	0.33663
2023-12-06 12:27:20.100	0 days 00:00:40.100000	0.33556
2023-12-06 12:27:20.125	0 days 00:00:40.125000	0.3343
2023-12-06 12:27:20.150	0 days 00:00:40.150000	0.33337
2023-12-06 12:27:20.175	0 days 00:00:40.175000	0.33204
2023-12-06 12:27:20.200	0 days 00:00:40.200000	0.33132
2023-12-06 12:27:20.225	0 days 00:00:40.225000	0.33053
2023-12-06 12:27:20.250	0 days 00:00:40.250000	0.32889
2023-12-06 12:27:20.275	0 days 00:00:40.275000	0.32749
2023-12-06 12:27:20.300	0 days 00:00:40.300000	0.32463
2023-12-06 12:27:20.325	0 days 00:00:40.325000	0.32224
2023-12-06 12:27:20.350	0 days 00:00:40.350000	0.31948
2023-12-06 12:27:20.375	0 days 00:00:40.375000	0.31642
2023-12-06 12:27:20.400	0 days 00:00:40.400000	0.31352
2023-12-06 12:27:20.425	0 days 00:00:40.425000	0.31069
2023-12-06 12:27:20.450	0 days 00:00:40.450000	0.30854
2023-12-06 12:27:20.475	0 days 00:00:40.475000	0.30769
2023-12-06 12:27:20.500	0 days 00:00:40.500000	0.30579
2023-12-06 12:27:20.525	0 days 00:00:40.525000	0.30336
2023-12-06 12:27:20.550	0 days 00:00:40.550000	0.30292
2023-12-06 12:27:20.575	0 days 00:00:40.575000	0.30169
2023-12-06 12:27:20.600	0 days 00:00:40.600000	0.30104
2023-12-06 12:27:20.625	0 days 00:00:40.625000	0.29988
2023-12-06 12:27:20.650	0 days 00:00:40.650000	0.30011
2023-12-06 12:27:20.675	0 days 00:00:40.675000	0.29907
2023-12-06 12:27:20.700	0 days 00:00:40.700000	0.29908
2023-12-06 12:27:20.725	0 days 00:00:40.725000	0.2978
2023-12-06 12:27:20.750	0 days 00:00:40.750000	0.29566
2023-12-06 12:27:20.775	0 days 00:00:40.775000	0.29525
2023-12-06 12:27:20.800	0 days 00:00:40.800000	0.29541
2023-12-06 12:27:20.825	0 days 00:00:40.825000	0.29532
2023-12-06 12:27:20.850	0 days 00:00:40.850000	0.29519
2023-12-06 12:27:20.875	0 days 00:00:40.875000	0.29587
2023-12-06 12:27:20.900	0 days 00:00:40.900000	0.29721
2023-12-06 12:27:20.925	0 days 00:00:40.925000	0.29703
2023-12-06 12:27:20.950	0 days 00:00:40.950000	0.29673
2023-12-06 12:27:20.975	0 days 00:00:40.975000	0.29732
2023-12-06 12:27:21.000	0 days 00:00:41	0.29835
2023-12-06 12:27:21.025	0 days 00:00:41.025000	0.30058
2023-12-06 12:27:21.050	0 days 00:00:41.050000	0.304
2023-12-06 12:27:21.075	0 days 00:00:41.075000	0.30519
2023-12-06 12:27:21.100	0 days 00:00:41.100000	0.30725
2023-12-06 12:27:21.125	0 days 00:00:41.125000	0.30804
2023-12-06 12:27:21.150	0 days 00:00:41.150000	0.30976
2023-12-06 12:27:21.175	0 days 00:00:41.175000	0.31115
2023-12-06 12:27:21.200	0 days 00:00:41.200000	0.31333
2023-12-06 12:27:21.225	0 days 00:00:41.225000	0.31435
2023-12-06 12:27:21.250	0 days 00:00:41.250000	0.31651
2023-12-06 12:27:21.275	0 days 00:00:41.275000	0.31791
2023-12-06 12:27:21.300	0 days 00:00:41.300000	0.3189
2023-12-06 12:27:21.325	0 days 00:00:41.325000	0.31867
2023-12-06 12:27:21.350	0 days 00:00:41.350000	0.31867
2023-12-06 12:27:21.375	0 days 00:00:41.375000	0.31929
2023-12-06 12:27:21.400	0 days 00:00:41.400000	0.31978
2023-12-06 12:27:21.425	0 days 00:00:41.425000	0.32137
2023-12-06 12:27:21.450	0 days 00:00:41.450000	0.32117
2023-12-06 12:27:21.475	0 days 00:00:41.475000	0.32191
2023-12-06 12:27:21.500	0 days 00:00:41.500000	0.32332
2023-12-06 12:27:21.525	0 days 00:00:41.525000	0.32365
2023-12-06 12:27:21.550	0 days 00:00:41.550000	0.32498
2023-12-06 12:27:21.575	0 days 00:00:41.575000	0.32512
2023-12-06 12:27:21.600	0 days 00:00:41.600000	0.32555
2023-12-06 12:27:21.625	0 days 00:00:41.625000	0.326
2023-12-06 12:27:21.650	0 days 00:00:41.650000	0.32631
2023-12-06 12:27:21.675	0 days 00:00:41.675000	0.32664
2023-12-06 12:27:21.700	0 days 00:00:41.700000	0.32634
2023-12-06 12:27:21.725	0 days 00:00:41.725000	0.32582
2023-12-06 12:27:21.750	0 days 00:00:41.750000	0.32549
2023-12-06 12:27:21.775	0 days 00:00:41.775000	0.32576
2023-12-06 12:27:21.800	0 days 00:00:41.800000	0.32487
2023-12-06 12:27:21.825	0 days 00:00:41.825000	0.32494
2023-12-06 12:27:21.850	0 days 00:00:41.850000	0.32556
2023-12-06 12:27:21.875	0 days 00:00:41.875000	0.32532
2023-12-06 12:27:21.900	0 days 00:00:41.900000	0.32511
2023-12-06 12:27:21.925	0 days 00:00:41.925000	0.32441
2023-12-06 12:27:21.950	0 days 00:00:41.950000	0.32473
2023-12-06 12:27:21.975	0 days 00:00:41.975000	0.32548
2023-12-06 12:27:22.000	0 days 00:00:42	0.32576
2023-12-06 12:27:22.025	0 days 00:00:42.025000	0.32549
2023-12-06 12:27:22.050	0 days 00:00:42.050000	0.32523
2023-12-06 12:27:22.075	0 days 00:00:42.075000	0.32529
2023-12-06 12:27:22.100	0 days 00:00:42.100000	0.32429
2023-12-06 12:27:22.125	0 days 00:00:42.125000	0.32475
2023-12-06 12:27:22.150	0 days 00:00:42.150000	0.32529
2023-12-06 12:27:22.175	0 days 00:00:42.175000	0.3248
2023-12-06 12:27:22.200	0 days 00:00:42.200000	0.32447
2023-12-06 12:27:22.225	0 days 00:00:42.225000	0.32443
2023-12-06 12:27:22.250	0 days 00:00:42.250000	0.32428
2023-12-06 12:27:22.275	0 days 00:00:42.275000	0.32502
2023-12-06 12:27:22.300	0 days 00:00:42.300000	0.32404
2023-12-06 12:27:22.325	0 days 00:00:42.325000	0.32288
2023-12-06 12:27:22.350	0 days 00:00:42.350000	0.32263
2023-12-06 12:27:22.375	0 days 00:00:42.375000	0.32282
2023-12-06 12:27:22.400	0 days 00:00:42.400000	0.32283
2023-12-06 12:27:22.425	0 days 00:00:42.425000	0.32206
2023-12-06 12:27:22.450	0 days 00:00:42.450000	0.32197
2023-12-06 12:27:22.475	0 days 00:00:42.475000	0.32227
2023-12-06 12:27:22.500	0 days 00:00:42.500000	0.32205
2023-12-06 12:27:22.525	0 days 00:00:42.525000	0.32096
2023-12-06 12:27:22.550	0 days 00:00:42.550000	0.32095
2023-12-06 12:27:22.575	0 days 00:00:42.575000	0.32081
2023-12-06 12:27:22.600	0 days 00:00:42.600000	0.3211
2023-12-06 12:27:22.625	0 days 00:00:42.625000	0.32149
2023-12-06 12:27:22.650	0 days 00:00:42.650000	0.32166
2023-12-06 12:27:22.675	0 days 00:00:42.675000	0.32131
2023-12-06 12:27:22.700	0 days 00:00:42.700000	0.32197
2023-12-06 12:27:22.725	0 days 00:00:42.725000	0.32226
2023-12-06 12:27:22.750	0 days 00:00:42.750000	0.32251
2023-12-06 12:27:22.775	0 days 00:00:42.775000	0.32249
2023-12-06 12:27:22.800	0 days 00:00:42.800000	0.32204
2023-12-06 12:27:22.825	0 days 00:00:42.825000	0.32168
2023-12-06 12:27:22.850	0 days 00:00:42.850000	0.32083
2023-12-06 12:27:22.875	0 days 00:00:42.875000	0.32038
2023-12-06 12:27:22.900	0 days 00:00:42.900000	0.32002
2023-12-06 12:27:22.925	0 days 00:00:42.925000	0.31951
2023-12-06 12:27:22.950	0 days 00:00:42.950000	0.31894
2023-12-06 12:27:22.975	0 days 00:00:42.975000	0.31837
2023-12-06 12:27:23.000	0 days 00:00:43	0.31655
2023-12-06 12:27:23.025	0 days 00:00:43.025000	0.31422
2023-12-06 12:27:23.050	0 days 00:00:43.050000	0.31264
2023-12-06 12:27:23.075	0 days 00:00:43.075000	0.30811
2023-12-06 12:27:23.100	0 days 00:00:43.100000	0.30695
2023-12-06 12:27:23.125	0 days 00:00:43.125000	0.30458
2023-12-06 12:27:23.150	0 days 00:00:43.150000	0.30146
2023-12-06 12:27:23.175	0 days 00:00:43.175000	0.30023
2023-12-06 12:27:23.200	0 days 00:00:43.200000	0.29893
2023-12-06 12:27:23.225	0 days 00:00:43.225000	0.29784
2023-12-06 12:27:23.250	0 days 00:00:43.250000	0.29693
2023-12-06 12:27:23.275	0 days 00:00:43.275000	0.29645
2023-12-06 12:27:23.300	0 days 00:00:43.300000	0.29656
2023-12-06 12:27:23.325	0 days 00:00:43.325000	0.29686
2023-12-06 12:27:23.350	0 days 00:00:43.350000	0.29706
2023-12-06 12:27:23.375	0 days 00:00:43.375000	0.2973
2023-12-06 12:27:23.400	0 days 00:00:43.400000	0.29712
2023-12-06 12:27:23.425	0 days 00:00:43.425000	0.29646
2023-12-06 12:27:23.450	0 days 00:00:43.450000	0.29515
2023-12-06 12:27:23.475	0 days 00:00:43.475000	0.2941
2023-12-06 12:27:23.500	0 days 00:00:43.500000	0.29223
2023-12-06 12:27:23.525	0 days 00:00:43.525000	0.29114
2023-12-06 12:27:23.550	0 days 00:00:43.550000	0.29066
2023-12-06 12:27:23.575	0 days 00:00:43.575000	0.28945
2023-12-06 12:27:23.600	0 days 00:00:43.600000	0.28736
2023-12-06 12:27:23.625	0 days 00:00:43.625000	0.28632
2023-12-06 12:27:23.650	0 days 00:00:43.650000	0.284
2023-12-06 12:27:23.675	0 days 00:00:43.675000	0.28353
2023-12-06 12:27:23.700	0 days 00:00:43.700000	0.28271
2023-12-06 12:27:23.725	0 days 00:00:43.725000	0.28198
2023-12-06 12:27:23.750	0 days 00:00:43.750000	0.28096
2023-12-06 12:27:23.775	0 days 00:00:43.775000	0.28126
2023-12-06 12:27:23.800	0 days 00:00:43.800000	0.28147
2023-12-06 12:27:23.825	0 days 00:00:43.825000	0.28041
2023-12-06 12:27:23.850	0 days 00:00:43.850000	0.28201
2023-12-06 12:27:23.875	0 days 00:00:43.875000	0.28237
2023-12-06 12:27:23.900	0 days 00:00:43.900000	0.28257
2023-12-06 12:27:23.925	0 days 00:00:43.925000	0.28357
2023-12-06 12:27:23.950	0 days 00:00:43.950000	0.28325
2023-12-06 12:27:23.975	0 days 00:00:43.975000	0.28408
2023-12-06 12:27:24.000	0 days 00:00:44	0.28472
2023-12-06 12:27:24.025	0 days 00:00:44.025000	0.28554
2023-12-06 12:27:24.050	0 days 00:00:44.050000	0.28549
2023-12-06 12:27:24.075	0 days 00:00:44.075000	0.28567
2023-12-06 12:27:24.100	0 days 00:00:44.100000	0.2856
2023-12-06 12:27:24.125	0 days 00:00:44.125000	0.28554
2023-12-06 12:27:24.150	0 days 00:00:44.150000	0.28417
2023-12-06 12:27:24.175	0 days 00:00:44.175000	0.28396
2023-12-06 12:27:24.200	0 days 00:00:44.200000	0.28266
2023-12-06 12:27:24.225	0 days 00:00:44.225000	0.28309
2023-12-06 12:27:24.250	0 days 00:00:44.250000	0.28316
2023-12-06 12:27:24.275	0 days 00:00:44.275000	0.28341
2023-12-06 12:27:24.300	0 days 00:00:44.300000	0.28115
2023-12-06 12:27:24.325	0 days 00:00:44.325000	0.28077
2023-12-06 12:27:24.350	0 days 00:00:44.350000	0.27928
2023-12-06 12:27:24.375	0 days 00:00:44.375000	0.2781
2023-12-06 12:27:24.400	0 days 00:00:44.400000	0.27598
2023-12-06 12:27:24.425	0 days 00:00:44.425000	0.27538
2023-12-06 12:27:24.450	0 days 00:00:44.450000	0.27496
2023-12-06 12:27:24.475	0 days 00:00:44.475000	0.27552
2023-12-06 12:27:24.500	0 days 00:00:44.500000	0.27757
2023-12-06 12:27:24.525	0 days 00:00:44.525000	0.27746
2023-12-06 12:27:24.550	0 days 00:00:44.550000	0.27697
2023-12-06 12:27:24.575	0 days 00:00:44.575000	0.27727
2023-12-06 12:27:24.600	0 days 00:00:44.600000	0.27858
2023-12-06 12:27:24.625	0 days 00:00:44.625000	0.27794
2023-12-06 12:27:24.650	0 days 00:00:44.650000	0.27762
2023-12-06 12:27:24.675	0 days 00:00:44.675000	0.27822
2023-12-06 12:27:24.700	0 days 00:00:44.700000	0.28001
2023-12-06 12:27:24.725	0 days 00:00:44.725000	0.28129
2023-12-06 12:27:24.750	0 days 00:00:44.750000	0.28149
2023-12-06 12:27:24.775	0 days 00:00:44.775000	0.28098
2023-12-06 12:27:24.800	0 days 00:00:44.800000	0.2819
2023-12-06 12:27:24.825	0 days 00:00:44.825000	0.28195
2023-12-06 12:27:24.850	0 days 00:00:44.850000	0.28213
2023-12-06 12:27:24.875	0 days 00:00:44.875000	0.28165
2023-12-06 12:27:24.900	0 days 00:00:44.900000	0.28243
2023-12-06 12:27:24.925	0 days 00:00:44.925000	0.28242
2023-12-06 12:27:24.950	0 days 00:00:44.950000	0.28383
2023-12-06 12:27:24.975	0 days 00:00:44.975000	0.28433
2023-12-06 12:27:25.000	0 days 00:00:45	0.28373
2023-12-06 12:27:25.025	0 days 00:00:45.025000	0.2826
2023-12-06 12:27:25.050	0 days 00:00:45.050000	0.28216
2023-12-06 12:27:25.075	0 days 00:00:45.075000	0.28196
2023-12-06 12:27:25.100	0 days 00:00:45.100000	0.28128
2023-12-06 12:27:25.125	0 days 00:00:45.125000	0.28028
2023-12-06 12:27:25.150	0 days 00:00:45.150000	0.27925
2023-12-06 12:27:25.175	0 days 00:00:45.175000	0.27735
2023-12-06 12:27:25.200	0 days 00:00:45.200000	0.27604
2023-12-06 12:27:25.225	0 days 00:00:45.225000	0.27567
2023-12-06 12:27:25.250	0 days 00:00:45.250000	0.27448
2023-12-06 12:27:25.275	0 days 00:00:45.275000	0.27267
2023-12-06 12:27:25.300	0 days 00:00:45.300000	0.27093
2023-12-06 12:27:25.325	0 days 00:00:45.325000	0.27101
2023-12-06 12:27:25.350	0 days 00:00:45.350000	0.26964
2023-12-06 12:27:25.375	0 days 00:00:45.375000	0.26934
2023-12-06 12:27:25.400	0 days 00:00:45.400000	0.2689
2023-12-06 12:27:25.425	0 days 00:00:45.425000	0.26814
2023-12-06 12:27:25.450	0 days 00:00:45.450000	0.26788
2023-12-06 12:27:25.475	0 days 00:00:45.475000	0.26744
2023-12-06 12:27:25.500	0 days 00:00:45.500000	0.26768
2023-12-06 12:27:25.525	0 days 00:00:45.525000	0.26605
2023-12-06 12:27:25.550	0 days 00:00:45.550000	0.26648
2023-12-06 12:27:25.575	0 days 00:00:45.575000	0.26661
2023-12-06 12:27:25.600	0 days 00:00:45.600000	0.26681
2023-12-06 12:27:25.625	0 days 00:00:45.625000	0.26613
2023-12-06 12:27:25.650	0 days 00:00:45.650000	0.26658
2023-12-06 12:27:25.675	0 days 00:00:45.675000	0.26621
2023-12-06 12:27:25.700	0 days 00:00:45.700000	0.26596
2023-12-06 12:27:25.725	0 days 00:00:45.725000	0.26528
2023-12-06 12:27:25.750	0 days 00:00:45.750000	0.26569
2023-12-06 12:27:25.775	0 days 00:00:45.775000	0.26644
2023-12-06 12:27:25.800	0 days 00:00:45.800000	0.26754
2023-12-06 12:27:25.825	0 days 00:00:45.825000	0.26868
2023-12-06 12:27:25.850	0 days 00:00:45.850000	0.26835
2023-12-06 12:27:25.875	0 days 00:00:45.875000	0.26722
2023-12-06 12:27:25.900	0 days 00:00:45.900000	0.26652
2023-12-06 12:27:25.925	0 days 00:00:45.925000	0.2644
2023-12-06 12:27:25.950	0 days 00:00:45.950000	0.2625
2023-12-06 12:27:25.975	0 days 00:00:45.975000	0.26238
2023-12-06 12:27:26.000	0 days 00:00:46	0.26135
2023-12-06 12:27:26.025	0 days 00:00:46.025000	0.2611
2023-12-06 12:27:26.050	0 days 00:00:46.050000	0.25921
2023-12-06 12:27:26.075	0 days 00:00:46.075000	0.25727
2023-12-06 12:27:26.100	0 days 00:00:46.100000	0.25725
2023-12-06 12:27:26.125	0 days 00:00:46.125000	0.25712
2023-12-06 12:27:26.150	0 days 00:00:46.150000	0.25766
2023-12-06 12:27:26.175	0 days 00:00:46.175000	0.25797
2023-12-06 12:27:26.200	0 days 00:00:46.200000	0.25687
2023-12-06 12:27:26.225	0 days 00:00:46.225000	0.25759
2023-12-06 12:27:26.250	0 days 00:00:46.250000	0.25798
2023-12-06 12:27:26.275	0 days 00:00:46.275000	0.25842
2023-12-06 12:27:26.300	0 days 00:00:46.300000	0.25869
2023-12-06 12:27:26.325	0 days 00:00:46.325000	0.25961
2023-12-06 12:27:26.350	0 days 00:00:46.350000	0.26017
2023-12-06 12:27:26.375	0 days 00:00:46.375000	0.2611
2023-12-06 12:27:26.400	0 days 00:00:46.400000	0.26161
2023-12-06 12:27:26.425	0 days 00:00:46.425000	0.26331
2023-12-06 12:27:26.450	0 days 00:00:46.450000	0.26426
2023-12-06 12:27:26.475	0 days 00:00:46.475000	0.2649
2023-12-06 12:27:26.500	0 days 00:00:46.500000	0.26459
2023-12-06 12:27:26.525	0 days 00:00:46.525000	0.26401
2023-12-06 12:27:26.550	0 days 00:00:46.550000	0.26506
2023-12-06 12:27:26.575	0 days 00:00:46.575000	0.26554
2023-12-06 12:27:26.600	0 days 00:00:46.600000	0.26586
2023-12-06 12:27:26.625	0 days 00:00:46.625000	0.2665
2023-12-06 12:27:26.650	0 days 00:00:46.650000	0.2669
2023-12-06 12:27:26.675	0 days 00:00:46.675000	0.26761
2023-12-06 12:27:26.700	0 days 00:00:46.700000	0.26814
2023-12-06 12:27:26.725	0 days 00:00:46.725000	0.26858
2023-12-06 12:27:26.750	0 days 00:00:46.750000	0.26883
2023-12-06 12:27:26.775	0 days 00:00:46.775000	0.26938
2023-12-06 12:27:26.800	0 days 00:00:46.800000	0.26985
2023-12-06 12:27:26.825	0 days 00:00:46.825000	0.26992
2023-12-06 12:27:26.850	0 days 00:00:46.850000	0.26974
2023-12-06 12:27:26.875	0 days 00:00:46.875000	0.26945
2023-12-06 12:27:26.900	0 days 00:00:46.900000	0.26937
2023-12-06 12:27:26.925	0 days 00:00:46.925000	0.26904
2023-12-06 12:27:26.950	0 days 00:00:46.950000	0.26897
2023-12-06 12:27:26.975	0 days 00:00:46.975000	0.26873
2023-12-06 12:27:27.000	0 days 00:00:47	0.26772
2023-12-06 12:27:27.025	0 days 00:00:47.025000	0.26475
2023-12-06 12:27:27.050	0 days 00:00:47.050000	0.2623
2023-12-06 12:27:27.075	0 days 00:00:47.075000	0.25858
2023-12-06 12:27:27.100	0 days 00:00:47.100000	0.25435
2023-12-06 12:27:27.125	0 days 00:00:47.125000	0.2521
2023-12-06 12:27:27.150	0 days 00:00:47.150000	0.25235
2023-12-06 12:27:27.175	0 days 00:00:47.175000	0.2527
2023-12-06 12:27:27.200	0 days 00:00:47.200000	0.25425
2023-12-06 12:27:27.225	0 days 00:00:47.225000	0.25834
2023-12-06 12:27:27.250	0 days 00:00:47.250000	0.26424
2023-12-06 12:27:27.275	0 days 00:00:47.275000	0.27126
2023-12-06 12:27:27.300	0 days 00:00:47.300000	0.27811
2023-12-06 12:27:27.325	0 days 00:00:47.325000	0.28653
2023-12-06 12:27:27.350	0 days 00:00:47.350000	0.2939
2023-12-06 12:27:27.375	0 days 00:00:47.375000	0.30078
2023-12-06 12:27:27.400	0 days 00:00:47.400000	0.30498
2023-12-06 12:27:27.425	0 days 00:00:47.425000	0.30768
2023-12-06 12:27:27.450	0 days 00:00:47.450000	0.30963
2023-12-06 12:27:27.475	0 days 00:00:47.475000	0.30905
2023-12-06 12:27:27.500	0 days 00:00:47.500000	0.30975
2023-12-06 12:27:27.525	0 days 00:00:47.525000	0.31103
2023-12-06 12:27:27.550	0 days 00:00:47.550000	0.31212
2023-12-06 12:27:27.575	0 days 00:00:47.575000	0.31052
2023-12-06 12:27:27.600	0 days 00:00:47.600000	0.30686
2023-12-06 12:27:27.625	0 days 00:00:47.625000	0.30401
2023-12-06 12:27:27.650	0 days 00:00:47.650000	0.30181
2023-12-06 12:27:27.675	0 days 00:00:47.675000	0.29794
2023-12-06 12:27:27.700	0 days 00:00:47.700000	0.29267
2023-12-06 12:27:27.725	0 days 00:00:47.725000	0.28714
2023-12-06 12:27:27.750	0 days 00:00:47.750000	0.28164
2023-12-06 12:27:27.775	0 days 00:00:47.775000	0.27708
2023-12-06 12:27:27.800	0 days 00:00:47.800000	0.27288
2023-12-06 12:27:27.825	0 days 00:00:47.825000	0.26896
2023-12-06 12:27:27.850	0 days 00:00:47.850000	0.26481
2023-12-06 12:27:27.875	0 days 00:00:47.875000	0.26153
2023-12-06 12:27:27.900	0 days 00:00:47.900000	0.25827
2023-12-06 12:27:27.925	0 days 00:00:47.925000	0.25515
2023-12-06 12:27:27.950	0 days 00:00:47.950000	0.25191
2023-12-06 12:27:27.975	0 days 00:00:47.975000	0.25003
2023-12-06 12:27:28.000	0 days 00:00:48	0.2489
2023-12-06 12:27:28.025	0 days 00:00:48.025000	0.24757
2023-12-06 12:27:28.050	0 days 00:00:48.050000	0.24717
2023-12-06 12:27:28.075	0 days 00:00:48.075000	0.24789
2023-12-06 12:27:28.100	0 days 00:00:48.100000	0.24793
2023-12-06 12:27:28.125	0 days 00:00:48.125000	0.2504
2023-12-06 12:27:28.150	0 days 00:00:48.150000	0.25369
2023-12-06 12:27:28.175	0 days 00:00:48.175000	0.25597
2023-12-06 12:27:28.200	0 days 00:00:48.200000	0.25708
2023-12-06 12:27:28.225	0 days 00:00:48.225000	0.25919
2023-12-06 12:27:28.250	0 days 00:00:48.250000	0.26131
2023-12-06 12:27:28.275	0 days 00:00:48.275000	0.26576
2023-12-06 12:27:28.300	0 days 00:00:48.300000	0.26916
2023-12-06 12:27:28.325	0 days 00:00:48.325000	0.27118
2023-12-06 12:27:28.350	0 days 00:00:48.350000	0.27183
2023-12-06 12:27:28.375	0 days 00:00:48.375000	0.27279
2023-12-06 12:27:28.400	0 days 00:00:48.400000	0.2747
2023-12-06 12:27:28.425	0 days 00:00:48.425000	0.27499
2023-12-06 12:27:28.450	0 days 00:00:48.450000	0.27439
2023-12-06 12:27:28.475	0 days 00:00:48.475000	0.2759
2023-12-06 12:27:28.500	0 days 00:00:48.500000	0.27628
2023-12-06 12:27:28.525	0 days 00:00:48.525000	0.27659
2023-12-06 12:27:28.550	0 days 00:00:48.550000	0.27532
2023-12-06 12:27:28.575	0 days 00:00:48.575000	0.27514
2023-12-06 12:27:28.600	0 days 00:00:48.600000	0.27394
2023-12-06 12:27:28.625	0 days 00:00:48.625000	0.27242
2023-12-06 12:27:28.650	0 days 00:00:48.650000	0.27149
2023-12-06 12:27:28.675	0 days 00:00:48.675000	0.27131
2023-12-06 12:27:28.700	0 days 00:00:48.700000	0.26897
2023-12-06 12:27:28.725	0 days 00:00:48.725000	0.26833
2023-12-06 12:27:28.750	0 days 00:00:48.750000	0.2685
2023-12-06 12:27:28.775	0 days 00:00:48.775000	0.26898
2023-12-06 12:27:28.800	0 days 00:00:48.800000	0.26989
2023-12-06 12:27:28.825	0 days 00:00:48.825000	0.2717
2023-12-06 12:27:28.850	0 days 00:00:48.850000	0.27261
2023-12-06 12:27:28.875	0 days 00:00:48.875000	0.27209
2023-12-06 12:27:28.900	0 days 00:00:48.900000	0.27323
2023-12-06 12:27:28.925	0 days 00:00:48.925000	0.27584
2023-12-06 12:27:28.950	0 days 00:00:48.950000	0.27686
2023-12-06 12:27:28.975	0 days 00:00:48.975000	0.27729
2023-12-06 12:27:29.000	0 days 00:00:49	0.27721
2023-12-06 12:27:29.025	0 days 00:00:49.025000	0.27759
2023-12-06 12:27:29.050	0 days 00:00:49.050000	0.27652
2023-12-06 12:27:29.075	0 days 00:00:49.075000	0.27597
2023-12-06 12:27:29.100	0 days 00:00:49.100000	0.27643
2023-12-06 12:27:29.125	0 days 00:00:49.125000	0.27484
2023-12-06 12:27:29.150	0 days 00:00:49.150000	0.27422
2023-12-06 12:27:29.175	0 days 00:00:49.175000	0.27559
2023-12-06 12:27:29.200	0 days 00:00:49.200000	0.27556
2023-12-06 12:27:29.225	0 days 00:00:49.225000	0.27447
2023-12-06 12:27:29.250	0 days 00:00:49.250000	0.27362
2023-12-06 12:27:29.275	0 days 00:00:49.275000	0.27314
2023-12-06 12:27:29.300	0 days 00:00:49.300000	0.27274
2023-12-06 12:27:29.325	0 days 00:00:49.325000	0.27297
2023-12-06 12:27:29.350	0 days 00:00:49.350000	0.27292
2023-12-06 12:27:29.375	0 days 00:00:49.375000	0.27148
2023-12-06 12:27:29.400	0 days 00:00:49.400000	0.27021
2023-12-06 12:27:29.425	0 days 00:00:49.425000	0.26974
2023-12-06 12:27:29.450	0 days 00:00:49.450000	0.26942
2023-12-06 12:27:29.475	0 days 00:00:49.475000	0.27039
2023-12-06 12:27:29.500	0 days 00:00:49.500000	0.27128
2023-12-06 12:27:29.525	0 days 00:00:49.525000	0.27021
2023-12-06 12:27:29.550	0 days 00:00:49.550000	0.26775
2023-12-06 12:27:29.575	0 days 00:00:49.575000	0.26765
2023-12-06 12:27:29.600	0 days 00:00:49.600000	0.26967
2023-12-06 12:27:29.625	0 days 00:00:49.625000	0.27584
2023-12-06 12:27:29.650	0 days 00:00:49.650000	0.2832
2023-12-06 12:27:29.675	0 days 00:00:49.675000	0.28969
2023-12-06 12:27:29.700	0 days 00:00:49.700000	0.29963
2023-12-06 12:27:29.725	0 days 00:00:49.725000	0.30774
2023-12-06 12:27:29.750	0 days 00:00:49.750000	0.31512
2023-12-06 12:27:29.775	0 days 00:00:49.775000	0.31941
2023-12-06 12:27:29.800	0 days 00:00:49.800000	0.32318
2023-12-06 12:27:29.825	0 days 00:00:49.825000	0.32614
2023-12-06 12:27:29.850	0 days 00:00:49.850000	0.32558
2023-12-06 12:27:29.875	0 days 00:00:49.875000	0.32468
2023-12-06 12:27:29.900	0 days 00:00:49.900000	0.32411
2023-12-06 12:27:29.925	0 days 00:00:49.925000	0.32285
2023-12-06 12:27:29.950	0 days 00:00:49.950000	0.3203
2023-12-06 12:27:29.975	0 days 00:00:49.975000	0.31609
2023-12-06 12:27:30.000	0 days 00:00:50	0.31101
2023-12-06 12:27:30.025	0 days 00:00:50.025000	0.30663
2023-12-06 12:27:30.050	0 days 00:00:50.050000	0.30128
2023-12-06 12:27:30.075	0 days 00:00:50.075000	0.29695
2023-12-06 12:27:30.100	0 days 00:00:50.100000	0.2934
2023-12-06 12:27:30.125	0 days 00:00:50.125000	0.29173
2023-12-06 12:27:30.150	0 days 00:00:50.150000	0.29257
2023-12-06 12:27:30.175	0 days 00:00:50.175000	0.2949
2023-12-06 12:27:30.200	0 days 00:00:50.200000	0.29589
2023-12-06 12:27:30.225	0 days 00:00:50.225000	0.29574
2023-12-06 12:27:30.250	0 days 00:00:50.250000	0.29568
2023-12-06 12:27:30.275	0 days 00:00:50.275000	0.2963
2023-12-06 12:27:30.300	0 days 00:00:50.300000	0.29647
2023-12-06 12:27:30.325	0 days 00:00:50.325000	0.29551
2023-12-06 12:27:30.350	0 days 00:00:50.350000	0.29518
2023-12-06 12:27:30.375	0 days 00:00:50.375000	0.2939
2023-12-06 12:27:30.400	0 days 00:00:50.400000	0.29384
2023-12-06 12:27:30.425	0 days 00:00:50.425000	0.29258
2023-12-06 12:27:30.450	0 days 00:00:50.450000	0.29307
2023-12-06 12:27:30.475	0 days 00:00:50.475000	0.29192
2023-12-06 12:27:30.500	0 days 00:00:50.500000	0.28991
2023-12-06 12:27:30.525	0 days 00:00:50.525000	0.28929
2023-12-06 12:27:30.550	0 days 00:00:50.550000	0.28912
2023-12-06 12:27:30.575	0 days 00:00:50.575000	0.28838
2023-12-06 12:27:30.600	0 days 00:00:50.600000	0.28883
2023-12-06 12:27:30.625	0 days 00:00:50.625000	0.28855
2023-12-06 12:27:30.650	0 days 00:00:50.650000	0.29001
2023-12-06 12:27:30.675	0 days 00:00:50.675000	0.29058
2023-12-06 12:27:30.700	0 days 00:00:50.700000	0.28972
2023-12-06 12:27:30.725	0 days 00:00:50.725000	0.29116
2023-12-06 12:27:30.750	0 days 00:00:50.750000	0.29282
2023-12-06 12:27:30.775	0 days 00:00:50.775000	0.29433
2023-12-06 12:27:30.800	0 days 00:00:50.800000	0.29468
2023-12-06 12:27:30.825	0 days 00:00:50.825000	0.29475
2023-12-06 12:27:30.850	0 days 00:00:50.850000	0.29508
2023-12-06 12:27:30.875	0 days 00:00:50.875000	0.2952
2023-12-06 12:27:30.900	0 days 00:00:50.900000	0.29502
2023-12-06 12:27:30.925	0 days 00:00:50.925000	0.29473
2023-12-06 12:27:30.950	0 days 00:00:50.950000	0.29512
2023-12-06 12:27:30.975	0 days 00:00:50.975000	0.2961
2023-12-06 12:27:31.000	0 days 00:00:51	0.29699
2023-12-06 12:27:31.025	0 days 00:00:51.025000	0.29719
2023-12-06 12:27:31.050	0 days 00:00:51.050000	0.29856
2023-12-06 12:27:31.075	0 days 00:00:51.075000	0.29996
2023-12-06 12:27:31.100	0 days 00:00:51.100000	0.29766
2023-12-06 12:27:31.125	0 days 00:00:51.125000	0.29746
2023-12-06 12:27:31.150	0 days 00:00:51.150000	0.29598
2023-12-06 12:27:31.175	0 days 00:00:51.175000	0.29585
2023-12-06 12:27:31.200	0 days 00:00:51.200000	0.2945
2023-12-06 12:27:31.225	0 days 00:00:51.225000	0.29217
2023-12-06 12:27:31.250	0 days 00:00:51.250000	0.28967
2023-12-06 12:27:31.275	0 days 00:00:51.275000	0.29019
2023-12-06 12:27:31.300	0 days 00:00:51.300000	0.29268
2023-12-06 12:27:31.325	0 days 00:00:51.325000	0.29409
2023-12-06 12:27:31.350	0 days 00:00:51.350000	0.29369
2023-12-06 12:27:31.375	0 days 00:00:51.375000	0.28779
2023-12-06 12:27:31.400	0 days 00:00:51.400000	0.28411
2023-12-06 12:27:31.425	0 days 00:00:51.425000	0.28141
2023-12-06 12:27:31.450	0 days 00:00:51.450000	0.27953
2023-12-06 12:27:31.475	0 days 00:00:51.475000	0.27882
2023-12-06 12:27:31.500	0 days 00:00:51.500000	0.28009
2023-12-06 12:27:31.525	0 days 00:00:51.525000	0.27793
2023-12-06 12:27:31.550	0 days 00:00:51.550000	0.27593
2023-12-06 12:27:31.575	0 days 00:00:51.575000	0.27303
2023-12-06 12:27:31.600	0 days 00:00:51.600000	0.27125
2023-12-06 12:27:31.625	0 days 00:00:51.625000	0.26968
2023-12-06 12:27:31.650	0 days 00:00:51.650000	0.26909
2023-12-06 12:27:31.675	0 days 00:00:51.675000	0.26839
2023-12-06 12:27:31.700	0 days 00:00:51.700000	0.26892
2023-12-06 12:27:31.725	0 days 00:00:51.725000	0.26992
2023-12-06 12:27:31.750	0 days 00:00:51.750000	0.27108
2023-12-06 12:27:31.775	0 days 00:00:51.775000	0.27153
2023-12-06 12:27:31.800	0 days 00:00:51.800000	0.27191
2023-12-06 12:27:31.825	0 days 00:00:51.825000	0.27247
2023-12-06 12:27:31.850	0 days 00:00:51.850000	0.273
2023-12-06 12:27:31.875	0 days 00:00:51.875000	0.27494
2023-12-06 12:27:31.900	0 days 00:00:51.900000	0.27518
2023-12-06 12:27:31.925	0 days 00:00:51.925000	0.27733
2023-12-06 12:27:31.950	0 days 00:00:51.950000	0.27865
2023-12-06 12:27:31.975	0 days 00:00:51.975000	0.27951
2023-12-06 12:27:32.000	0 days 00:00:52	0.2805
2023-12-06 12:27:32.025	0 days 00:00:52.025000	0.28068
2023-12-06 12:27:32.050	0 days 00:00:52.050000	0.28062
2023-12-06 12:27:32.075	0 days 00:00:52.075000	0.2841
2023-12-06 12:27:32.100	0 days 00:00:52.100000	0.28644
2023-12-06 12:27:32.125	0 days 00:00:52.125000	0.28759
2023-12-06 12:27:32.150	0 days 00:00:52.150000	0.28926
2023-12-06 12:27:32.175	0 days 00:00:52.175000	0.29171
2023-12-06 12:27:32.200	0 days 00:00:52.200000	0.29479
2023-12-06 12:27:32.225	0 days 00:00:52.225000	0.29678
2023-12-06 12:27:32.250	0 days 00:00:52.250000	0.29951
2023-12-06 12:27:32.275	0 days 00:00:52.275000	0.30176
2023-12-06 12:27:32.300	0 days 00:00:52.300000	0.30252
2023-12-06 12:27:32.325	0 days 00:00:52.325000	0.3043
2023-12-06 12:27:32.350	0 days 00:00:52.350000	0.30538
2023-12-06 12:27:32.375	0 days 00:00:52.375000	0.30681
2023-12-06 12:27:32.400	0 days 00:00:52.400000	0.30851
2023-12-06 12:27:32.425	0 days 00:00:52.425000	0.31032
2023-12-06 12:27:32.450	0 days 00:00:52.450000	0.31003
2023-12-06 12:27:32.475	0 days 00:00:52.475000	0.31149
2023-12-06 12:27:32.500	0 days 00:00:52.500000	0.31289
2023-12-06 12:27:32.525	0 days 00:00:52.525000	0.31453
2023-12-06 12:27:32.550	0 days 00:00:52.550000	0.31744
2023-12-06 12:27:32.575	0 days 00:00:52.575000	0.31867
2023-12-06 12:27:32.600	0 days 00:00:52.600000	0.32119
2023-12-06 12:27:32.625	0 days 00:00:52.625000	0.32149
2023-12-06 12:27:32.650	0 days 00:00:52.650000	0.32328
2023-12-06 12:27:32.675	0 days 00:00:52.675000	0.32413
2023-12-06 12:27:32.700	0 days 00:00:52.700000	0.32459
2023-12-06 12:27:32.725	0 days 00:00:52.725000	0.32382
2023-12-06 12:27:32.750	0 days 00:00:52.750000	0.32443
2023-12-06 12:27:32.775	0 days 00:00:52.775000	0.32373
2023-12-06 12:27:32.800	0 days 00:00:52.800000	0.32365
2023-12-06 12:27:32.825	0 days 00:00:52.825000	0.32393
2023-12-06 12:27:32.850	0 days 00:00:52.850000	0.32378
2023-12-06 12:27:32.875	0 days 00:00:52.875000	0.32354
2023-12-06 12:27:32.900	0 days 00:00:52.900000	0.32316
2023-12-06 12:27:32.925	0 days 00:00:52.925000	0.32249
2023-12-06 12:27:32.950	0 days 00:00:52.950000	0.32246
2023-12-06 12:27:32.975	0 days 00:00:52.975000	0.32216
2023-12-06 12:27:33.000	0 days 00:00:53	0.32133
2023-12-06 12:27:33.025	0 days 00:00:53.025000	0.32118
2023-12-06 12:27:33.050	0 days 00:00:53.050000	0.32032
2023-12-06 12:27:33.075	0 days 00:00:53.075000	0.32062
2023-12-06 12:27:33.100	0 days 00:00:53.100000	0.32012
2023-12-06 12:27:33.125	0 days 00:00:53.125000	0.31989
2023-12-06 12:27:33.150	0 days 00:00:53.150000	0.31891
2023-12-06 12:27:33.175	0 days 00:00:53.175000	0.31838
2023-12-06 12:27:33.200	0 days 00:00:53.200000	0.3171
2023-12-06 12:27:33.225	0 days 00:00:53.225000	0.31671
2023-12-06 12:27:33.250	0 days 00:00:53.250000	0.31681
2023-12-06 12:27:33.275	0 days 00:00:53.275000	0.31531
2023-12-06 12:27:33.300	0 days 00:00:53.300000	0.31549
2023-12-06 12:27:33.325	0 days 00:00:53.325000	0.3144
2023-12-06 12:27:33.350	0 days 00:00:53.350000	0.31459
2023-12-06 12:27:33.375	0 days 00:00:53.375000	0.31396
2023-12-06 12:27:33.400	0 days 00:00:53.400000	0.31442
2023-12-06 12:27:33.425	0 days 00:00:53.425000	0.31441
2023-12-06 12:27:33.450	0 days 00:00:53.450000	0.31479
2023-12-06 12:27:33.475	0 days 00:00:53.475000	0.31427
2023-12-06 12:27:33.500	0 days 00:00:53.500000	0.31426
2023-12-06 12:27:33.525	0 days 00:00:53.525000	0.31467
2023-12-06 12:27:33.550	0 days 00:00:53.550000	0.31437
2023-12-06 12:27:33.575	0 days 00:00:53.575000	0.31375
2023-12-06 12:27:33.600	0 days 00:00:53.600000	0.31259
2023-12-06 12:27:33.625	0 days 00:00:53.625000	0.31223
2023-12-06 12:27:33.650	0 days 00:00:53.650000	0.31178
2023-12-06 12:27:33.675	0 days 00:00:53.675000	0.31149
2023-12-06 12:27:33.700	0 days 00:00:53.700000	0.31116
2023-12-06 12:27:33.725	0 days 00:00:53.725000	0.31057
2023-12-06 12:27:33.750	0 days 00:00:53.750000	0.3102
2023-12-06 12:27:33.775	0 days 00:00:53.775000	0.30991
2023-12-06 12:27:33.800	0 days 00:00:53.800000	0.30871
2023-12-06 12:27:33.825	0 days 00:00:53.825000	0.30765
2023-12-06 12:27:33.850	0 days 00:00:53.850000	0.30781
2023-12-06 12:27:33.875	0 days 00:00:53.875000	0.30905
2023-12-06 12:27:33.900	0 days 00:00:53.900000	0.31012
2023-12-06 12:27:33.925	0 days 00:00:53.925000	0.30949
2023-12-06 12:27:33.950	0 days 00:00:53.950000	0.30933
2023-12-06 12:27:33.975	0 days 00:00:53.975000	0.30858
2023-12-06 12:27:34.000	0 days 00:00:54	0.30678
2023-12-06 12:27:34.025	0 days 00:00:54.025000	0.30455
2023-12-06 12:27:34.050	0 days 00:00:54.050000	0.30118
2023-12-06 12:27:34.075	0 days 00:00:54.075000	0.29707
2023-12-06 12:27:34.100	0 days 00:00:54.100000	0.29428
2023-12-06 12:27:34.125	0 days 00:00:54.125000	0.29039
2023-12-06 12:27:34.150	0 days 00:00:54.150000	0.28898
2023-12-06 12:27:34.175	0 days 00:00:54.175000	0.2881
2023-12-06 12:27:34.200	0 days 00:00:54.200000	0.28755
2023-12-06 12:27:34.225	0 days 00:00:54.225000	0.28692
2023-12-06 12:27:34.250	0 days 00:00:54.250000	0.28549
2023-12-06 12:27:34.275	0 days 00:00:54.275000	0.28416
2023-12-06 12:27:34.300	0 days 00:00:54.300000	0.28154
2023-12-06 12:27:34.325	0 days 00:00:54.325000	0.28059
2023-12-06 12:27:34.350	0 days 00:00:54.350000	0.27841
2023-12-06 12:27:34.375	0 days 00:00:54.375000	0.27629
2023-12-06 12:27:34.400	0 days 00:00:54.400000	0.27398
2023-12-06 12:27:34.425	0 days 00:00:54.425000	0.27273
2023-12-06 12:27:34.450	0 days 00:00:54.450000	0.27276
2023-12-06 12:27:34.475	0 days 00:00:54.475000	0.27188
2023-12-06 12:27:34.500	0 days 00:00:54.500000	0.2706
2023-12-06 12:27:34.525	0 days 00:00:54.525000	0.27002
2023-12-06 12:27:34.550	0 days 00:00:54.550000	0.26987
2023-12-06 12:27:34.575	0 days 00:00:54.575000	0.26974
2023-12-06 12:27:34.600	0 days 00:00:54.600000	0.26931
2023-12-06 12:27:34.625	0 days 00:00:54.625000	0.2681
2023-12-06 12:27:34.650	0 days 00:00:54.650000	0.26787
2023-12-06 12:27:34.675	0 days 00:00:54.675000	0.26712
2023-12-06 12:27:34.700	0 days 00:00:54.700000	0.26624
2023-12-06 12:27:34.725	0 days 00:00:54.725000	0.26531
2023-12-06 12:27:34.750	0 days 00:00:54.750000	0.26293
2023-12-06 12:27:34.775	0 days 00:00:54.775000	0.2628
2023-12-06 12:27:34.800	0 days 00:00:54.800000	0.26108
2023-12-06 12:27:34.825	0 days 00:00:54.825000	0.26001
2023-12-06 12:27:34.850	0 days 00:00:54.850000	0.25865
2023-12-06 12:27:34.875	0 days 00:00:54.875000	0.25684
2023-12-06 12:27:34.900	0 days 00:00:54.900000	0.25619
2023-12-06 12:27:34.925	0 days 00:00:54.925000	0.25564
2023-12-06 12:27:34.950	0 days 00:00:54.950000	0.25473
2023-12-06 12:27:34.975	0 days 00:00:54.975000	0.25368
2023-12-06 12:27:35.000	0 days 00:00:55	0.25159
2023-12-06 12:27:35.025	0 days 00:00:55.025000	0.25078
2023-12-06 12:27:35.050	0 days 00:00:55.050000	0.25004
2023-12-06 12:27:35.075	0 days 00:00:55.075000	0.24956
2023-12-06 12:27:35.100	0 days 00:00:55.100000	0.25015
2023-12-06 12:27:35.125	0 days 00:00:55.125000	0.24988
2023-12-06 12:27:35.150	0 days 00:00:55.150000	0.24961
2023-12-06 12:27:35.175	0 days 00:00:55.175000	0.24918
2023-12-06 12:27:35.200	0 days 00:00:55.200000	0.24768
2023-12-06 12:27:35.225	0 days 00:00:55.225000	0.2471
2023-12-06 12:27:35.250	0 days 00:00:55.250000	0.24632
2023-12-06 12:27:35.275	0 days 00:00:55.275000	0.24521
2023-12-06 12:27:35.300	0 days 00:00:55.300000	0.24474
2023-12-06 12:27:35.325	0 days 00:00:55.325000	0.2453
2023-12-06 12:27:35.350	0 days 00:00:55.350000	0.24444
2023-12-06 12:27:35.375	0 days 00:00:55.375000	0.2448
2023-12-06 12:27:35.400	0 days 00:00:55.400000	0.24463
2023-12-06 12:27:35.425	0 days 00:00:55.425000	0.24626
2023-12-06 12:27:35.450	0 days 00:00:55.450000	0.24583
2023-12-06 12:27:35.475	0 days 00:00:55.475000	0.24651
2023-12-06 12:27:35.500	0 days 00:00:55.500000	0.2473
2023-12-06 12:27:35.525	0 days 00:00:55.525000	0.24761
2023-12-06 12:27:35.550	0 days 00:00:55.550000	0.24841
2023-12-06 12:27:35.575	0 days 00:00:55.575000	0.2476
2023-12-06 12:27:35.600	0 days 00:00:55.600000	0.2479
2023-12-06 12:27:35.625	0 days 00:00:55.625000	0.24821
2023-12-06 12:27:35.650	0 days 00:00:55.650000	0.25075
2023-12-06 12:27:35.675	0 days 00:00:55.675000	0.25069
2023-12-06 12:27:35.700	0 days 00:00:55.700000	0.25086
2023-12-06 12:27:35.725	0 days 00:00:55.725000	0.2526
2023-12-06 12:27:35.750	0 days 00:00:55.750000	0.25206
2023-12-06 12:27:35.775	0 days 00:00:55.775000	0.25184
2023-12-06 12:27:35.800	0 days 00:00:55.800000	0.25112
2023-12-06 12:27:35.825	0 days 00:00:55.825000	0.25167
2023-12-06 12:27:35.850	0 days 00:00:55.850000	0.25172
2023-12-06 12:27:35.875	0 days 00:00:55.875000	0.25089
2023-12-06 12:27:35.900	0 days 00:00:55.900000	0.25082
2023-12-06 12:27:35.925	0 days 00:00:55.925000	0.25086
2023-12-06 12:27:35.950	0 days 00:00:55.950000	0.2512
2023-12-06 12:27:35.975	0 days 00:00:55.975000	0.25076
2023-12-06 12:27:36.000	0 days 00:00:56	0.25122
2023-12-06 12:27:36.025	0 days 00:00:56.025000	0.25042
2023-12-06 12:27:36.050	0 days 00:00:56.050000	0.2506
2023-12-06 12:27:36.075	0 days 00:00:56.075000	0.25023
2023-12-06 12:27:36.100	0 days 00:00:56.100000	0.24923
2023-12-06 12:27:36.125	0 days 00:00:56.125000	0.24879
2023-12-06 12:27:36.150	0 days 00:00:56.150000	0.24913
2023-12-06 12:27:36.175	0 days 00:00:56.175000	0.24871
2023-12-06 12:27:36.200	0 days 00:00:56.200000	0.249
2023-12-06 12:27:36.225	0 days 00:00:56.225000	0.24933
2023-12-06 12:27:36.250	0 days 00:00:56.250000	0.25003
2023-12-06 12:27:36.275	0 days 00:00:56.275000	0.24994
2023-12-06 12:27:36.300	0 days 00:00:56.300000	0.24979
2023-12-06 12:27:36.325	0 days 00:00:56.325000	0.24979
2023-12-06 12:27:36.350	0 days 00:00:56.350000	0.24942
2023-12-06 12:27:36.375	0 days 00:00:56.375000	0.2482
2023-12-06 12:27:36.400	0 days 00:00:56.400000	0.24831
2023-12-06 12:27:36.425	0 days 00:00:56.425000	0.24882
2023-12-06 12:27:36.450	0 days 00:00:56.450000	0.24843
2023-12-06 12:27:36.475	0 days 00:00:56.475000	0.24892
2023-12-06 12:27:36.500	0 days 00:00:56.500000	0.24958
2023-12-06 12:27:36.525	0 days 00:00:56.525000	0.24995
2023-12-06 12:27:36.550	0 days 00:00:56.550000	0.25028
2023-12-06 12:27:36.575	0 days 00:00:56.575000	0.25106
2023-12-06 12:27:36.600	0 days 00:00:56.600000	0.25107
2023-12-06 12:27:36.625	0 days 00:00:56.625000	0.25242
2023-12-06 12:27:36.650	0 days 00:00:56.650000	0.25306
2023-12-06 12:27:36.675	0 days 00:00:56.675000	0.25367
2023-12-06 12:27:36.700	0 days 00:00:56.700000	0.25446
[truncated: 761 more rows]
