# Supplementary material for: Hyperspectral abdominal laparoscopy with real-time quantitative tissue oxygenation imaging: a live porcine study
Source: Front Med Technol. 2025 Jun 5;7:1549245. doi: 10.3389/fmedt.2025.1549245 (PMC12176765; doi:10.3389/fmedt.2025.1549245)
Supplement: Supplementary file 2 [file Datasheet2.csv]

Frame	StO2	Time
200.0	0.724514365196	0.0
201.0	0.723326981068	0.0333333333333
202.0	0.723570287228	0.0666666666667
203.0	0.706668794155	0.1
204.0	0.714364647865	0.133333333333
205.0	0.717157721519	0.166666666667
206.0	0.723476529121	0.2
207.0	0.720457494259	0.233333333333
208.0	0.713250875473	0.266666666667
209.0	0.713554918766	0.3
210.0	0.711625277996	0.333333333333
211.0	0.709606051445	0.366666666667
212.0	0.714507818222	0.4
213.0	0.71208012104	0.433333333333
214.0	0.704520225525	0.466666666667
215.0	0.694481909275	0.5
216.0	0.698026955128	0.533333333333
217.0	0.703109145164	0.566666666667
218.0	0.696787118912	0.6
219.0	0.704079985619	0.633333333333
220.0	0.699239075184	0.666666666667
221.0	0.704894602299	0.7
222.0	0.713941395283	0.733333333333
223.0	0.72293394804	0.766666666667
224.0	0.712514817715	0.8
225.0	0.723524868488	0.833333333333
226.0	0.725513041019	0.866666666667
227.0	0.722398281097	0.9
228.0	0.730454862118	0.933333333333
229.0	0.721121430397	0.966666666667
230.0	0.729456961155	1.0
231.0	0.717934191227	1.03333333333
232.0	0.733478486538	1.06666666667
233.0	0.737000405788	1.1
234.0	0.735443651676	1.13333333333
235.0	0.724462747574	1.16666666667
236.0	0.725317835808	1.2
237.0	0.726178884506	1.23333333333
238.0	0.736074507236	1.26666666667
239.0	0.722014605999	1.3
240.0	0.72973716259	1.33333333333
241.0	0.719851732254	1.36666666667
242.0	0.730112850666	1.4
243.0	0.721742033958	1.43333333333
244.0	0.715004265308	1.46666666667
245.0	0.716587483883	1.5
246.0	0.714674592018	1.53333333333
247.0	0.726688981056	1.56666666667
248.0	0.721208870411	1.6
249.0	0.722252845764	1.63333333333
250.0	0.732476592064	1.66666666667
251.0	0.730108141899	1.7
252.0	0.741478919983	1.73333333333
253.0	0.738847911358	1.76666666667
254.0	0.759952962399	1.8
255.0	0.767250001431	1.83333333333
256.0	0.771720647812	1.86666666667
257.0	0.781638205051	1.9
258.0	0.791531503201	1.93333333333
259.0	0.791747152805	1.96666666667
260.0	0.793733000755	2.0
261.0	0.788984715939	2.03333333333
262.0	0.789760410786	2.06666666667
263.0	0.788641512394	2.1
264.0	0.790864467621	2.13333333333
265.0	0.791782140732	2.16666666667
266.0	0.794495224953	2.2
267.0	0.788301885128	2.23333333333
268.0	0.792243480682	2.26666666667
269.0	0.786877274513	2.3
270.0	0.777976572514	2.33333333333
271.0	0.782222986221	2.36666666667
272.0	0.784335911274	2.4
273.0	0.781633496284	2.43333333333
274.0	0.799786806107	2.46666666667
275.0	0.791047751904	2.5
276.0	0.77700060606	2.53333333333
277.0	0.766450285912	2.56666666667
278.0	0.760251045227	2.6
279.0	0.753757178783	2.63333333333
280.0	0.738744795322	2.66666666667
281.0	0.711592614651	2.7
282.0	0.706110060215	2.73333333333
283.0	0.68865531683	2.76666666667
284.0	0.66691339016	2.8
285.0	0.651498615742	2.83333333333
286.0	0.658394098282	2.86666666667
287.0	0.65728187561	2.9
288.0	0.657061874866	2.93333333333
289.0	0.676129996777	2.96666666667
290.0	0.704003810883	3.0
291.0	0.721667766571	3.03333333333
292.0	0.742961466312	3.06666666667
293.0	0.771727800369	3.1
294.0	0.776833415031	3.13333333333
295.0	0.779136002064	3.16666666667
296.0	0.773568928242	3.2
297.0	0.758074820042	3.23333333333
298.0	0.745841562748	3.26666666667
299.0	0.736402869225	3.3
300.0	0.735183179379	3.33333333333
301.0	0.728985130787	3.36666666667
302.0	0.726368069649	3.4
303.0	0.713701188564	3.43333333333
304.0	0.69786965847	3.46666666667
305.0	0.694665253162	3.5
306.0	0.69093734026	3.53333333333
307.0	0.683254957199	3.56666666667
308.0	0.679187476635	3.6
309.0	0.678991138935	3.63333333333
310.0	0.680995225906	3.66666666667
311.0	0.677184998989	3.7
312.0	0.671279668808	3.73333333333
313.0	0.666302025318	3.76666666667
314.0	0.6715285182	3.8
315.0	0.672161221504	3.83333333333
316.0	0.669391989708	3.86666666667
317.0	0.669853806496	3.9
318.0	0.652848482132	3.93333333333
319.0	0.652387499809	3.96666666667
320.0	0.646187603474	4.0
321.0	0.646343767643	4.03333333333
322.0	0.632292807102	4.06666666667
323.0	0.633666932583	4.1
324.0	0.627517163754	4.13333333333
325.0	0.609931051731	4.16666666667
326.0	0.601610183716	4.2
327.0	0.599565267563	4.23333333333
328.0	0.59075319767	4.26666666667
329.0	0.579375565052	4.3
330.0	0.583683431149	4.33333333333
331.0	0.584851384163	4.36666666667
332.0	0.580798983574	4.4
333.0	0.576991915703	4.43333333333
334.0	0.588416755199	4.46666666667
335.0	0.578347146511	4.5
336.0	0.577504456043	4.53333333333
337.0	0.578705728054	4.56666666667
338.0	0.569703221321	4.6
339.0	0.571588456631	4.63333333333
340.0	0.57646292448	4.66666666667
341.0	0.56658244133	4.7
342.0	0.572076797485	4.73333333333
343.0	0.570062994957	4.76666666667
344.0	0.574600279331	4.8
345.0	0.562674999237	4.83333333333
346.0	0.57054746151	4.86666666667
347.0	0.561742544174	4.9
348.0	0.568829417229	4.93333333333
349.0	0.563283085823	4.96666666667
350.0	0.566738188267	5.0
351.0	0.560939669609	5.03333333333
352.0	0.556679427624	5.06666666667
353.0	0.556465089321	5.1
354.0	0.556483745575	5.13333333333
355.0	0.563169777393	5.16666666667
356.0	0.557123422623	5.2
357.0	0.557419121265	5.23333333333
358.0	0.55586206913	5.26666666667
359.0	0.554982602596	5.3
360.0	0.550890505314	5.33333333333
361.0	0.540789604187	5.36666666667
362.0	0.552305757999	5.4
363.0	0.546150624752	5.43333333333
364.0	0.544801473618	5.46666666667
365.0	0.549724936485	5.5
366.0	0.541613042355	5.53333333333
367.0	0.543172717094	5.56666666667
368.0	0.54168587923	5.6
369.0	0.543082475662	5.63333333333
370.0	0.544562339783	5.66666666667
371.0	0.542840123177	5.7
372.0	0.537967383862	5.73333333333
373.0	0.531194925308	5.76666666667
374.0	0.531017184258	5.8
375.0	0.533202588558	5.83333333333
376.0	0.54221791029	5.86666666667
377.0	0.550320029259	5.9
378.0	0.529877841473	5.93333333333
379.0	0.532353878021	5.96666666667
380.0	0.525682985783	6.0
381.0	0.522386014462	6.03333333333
382.0	0.527728617191	6.06666666667
383.0	0.530996859074	6.1
384.0	0.532541334629	6.13333333333
385.0	0.529708087444	6.16666666667
386.0	0.521081924438	6.2
387.0	0.522008180618	6.23333333333
388.0	0.515414237976	6.26666666667
389.0	0.518530070782	6.3
390.0	0.515193402767	6.33333333333
391.0	0.515102267265	6.36666666667
392.0	0.51730710268	6.4
393.0	0.51650339365	6.43333333333
394.0	0.510962605476	6.46666666667
395.0	0.509590387344	6.5
396.0	0.511636614799	6.53333333333
397.0	0.509775340557	6.56666666667
398.0	0.507359921932	6.6
399.0	0.508696377277	6.63333333333
400.0	0.515826284885	6.66666666667
401.0	0.511330902576	6.7
402.0	0.510998606682	6.73333333333
403.0	0.50925719738	6.76666666667
404.0	0.511349618435	6.8
405.0	0.51091504097	6.83333333333
406.0	0.51065582037	6.86666666667
407.0	0.510236918926	6.9
408.0	0.512721478939	6.93333333333
409.0	0.520027756691	6.96666666667
410.0	0.510697484016	7.0
411.0	0.514067292213	7.03333333333
412.0	0.509506464005	7.06666666667
413.0	0.514234900475	7.1
414.0	0.509750306606	7.13333333333
415.0	0.516429543495	7.16666666667
416.0	0.511054337025	7.2
417.0	0.516074061394	7.23333333333
418.0	0.513763070107	7.26666666667
419.0	0.514042019844	7.3
420.0	0.513110399246	7.33333333333
421.0	0.514545559883	7.36666666667
422.0	0.511176645756	7.4
423.0	0.517704904079	7.43333333333
424.0	0.514322280884	7.46666666667
425.0	0.5145637393	7.5
426.0	0.513172566891	7.53333333333
427.0	0.51484978199	7.56666666667
428.0	0.518629610538	7.6
429.0	0.519455432892	7.63333333333
430.0	0.5210942626	7.66666666667
431.0	0.518684923649	7.7
432.0	0.525527954102	7.73333333333
433.0	0.517995297909	7.76666666667
434.0	0.526172280312	7.8
435.0	0.521644830704	7.83333333333
436.0	0.519511222839	7.86666666667
437.0	0.522140324116	7.9
438.0	0.523857653141	7.93333333333
439.0	0.520816743374	7.96666666667
440.0	0.517868220806	8.0
441.0	0.525085389614	8.03333333333
442.0	0.520838141441	8.06666666667
443.0	0.521262526512	8.1
444.0	0.52754765749	8.13333333333
445.0	0.524333417416	8.16666666667
446.0	0.524057805538	8.2
447.0	0.525617659092	8.23333333333
448.0	0.522238612175	8.26666666667
449.0	0.523376643658	8.3
450.0	0.524394631386	8.33333333333
451.0	0.530431747437	8.36666666667
452.0	0.53057962656	8.4
453.0	0.52689743042	8.43333333333
454.0	0.524139881134	8.46666666667
455.0	0.526649057865	8.5
456.0	0.523274242878	8.53333333333
457.0	0.521426320076	8.56666666667
458.0	0.518003106117	8.6
459.0	0.522953629494	8.63333333333
460.0	0.525812745094	8.66666666667
461.0	0.523491621017	8.7
462.0	0.523846685886	8.73333333333
463.0	0.521338820457	8.76666666667
464.0	0.520765900612	8.8
465.0	0.52311193943	8.83333333333
466.0	0.521018505096	8.86666666667
467.0	0.52428817749	8.9
468.0	0.525094985962	8.93333333333
469.0	0.526038169861	8.96666666667
470.0	0.521511912346	9.0
471.0	0.5264133811	9.03333333333
472.0	0.516129136086	9.06666666667
473.0	0.517299830914	9.1
474.0	0.522306442261	9.13333333333
475.0	0.5161460042	9.16666666667
476.0	0.515397250652	9.2
477.0	0.515521943569	9.23333333333
478.0	0.525779187679	9.26666666667
479.0	0.523861050606	9.3
480.0	0.521942973137	9.33333333333
481.0	0.514688193798	9.36666666667
482.0	0.526930332184	9.4
483.0	0.528968214989	9.43333333333
484.0	0.522963285446	9.46666666667
485.0	0.526735365391	9.5
486.0	0.52478903532	9.53333333333
487.0	0.521845638752	9.56666666667
488.0	0.525423943996	9.6
489.0	0.522310554981	9.63333333333
490.0	0.524968504906	9.66666666667
491.0	0.524436235428	9.7
492.0	0.530127584934	9.73333333333
493.0	0.525753617287	9.76666666667
494.0	0.522873520851	9.8
495.0	0.521800041199	9.83333333333
496.0	0.520964682102	9.86666666667
497.0	0.51962184906	9.9
498.0	0.521997511387	9.93333333333
499.0	0.517136931419	9.96666666667
500.0	0.521637141705	10.0
501.0	0.520801305771	10.0333333333
502.0	0.516091942787	10.0666666667
503.0	0.52277135849	10.1
504.0	0.528284788132	10.1333333333
505.0	0.531683087349	10.1666666667
506.0	0.52728664875	10.2
507.0	0.523303389549	10.2333333333
508.0	0.522012770176	10.2666666667
509.0	0.525547683239	10.3
510.0	0.528961718082	10.3333333333
511.0	0.517629444599	10.3666666667
512.0	0.517969608307	10.4
513.0	0.517120659351	10.4333333333
514.0	0.522919595242	10.4666666667
515.0	0.523409724236	10.5
516.0	0.520523607731	10.5333333333
517.0	0.517670631409	10.5666666667
518.0	0.517933130264	10.6
519.0	0.514079391956	10.6333333333
520.0	0.514129698277	10.6666666667
521.0	0.512655556202	10.7
522.0	0.514066696167	10.7333333333
523.0	0.516444921494	10.7666666667
524.0	0.510014951229	10.8
525.0	0.512027978897	10.8333333333
526.0	0.505275547504	10.8666666667
527.0	0.510729193687	10.9
528.0	0.514073073864	10.9333333333
529.0	0.512199580669	10.9666666667
530.0	0.508978009224	11.0
531.0	0.508133709431	11.0333333333
532.0	0.514137625694	11.0666666667
533.0	0.513184309006	11.1
534.0	0.506557226181	11.1333333333
535.0	0.505830228329	11.1666666667
536.0	0.507039904594	11.2
537.0	0.510963022709	11.2333333333
538.0	0.503822863102	11.2666666667
539.0	0.499867349863	11.3
540.0	0.501788914204	11.3333333333
541.0	0.50619661808	11.3666666667
542.0	0.50537198782	11.4
543.0	0.506697714329	11.4333333333
544.0	0.508465468884	11.4666666667
545.0	0.499885559082	11.5
546.0	0.501779675484	11.5333333333
547.0	0.505646884441	11.5666666667
548.0	0.502288937569	11.6
549.0	0.502157986164	11.6333333333
550.0	0.500741899014	11.6666666667
551.0	0.499595224857	11.7
552.0	0.504350423813	11.7333333333
553.0	0.499184340239	11.7666666667
554.0	0.502036869526	11.8
555.0	0.497979551554	11.8333333333
556.0	0.49785259366	11.8666666667
557.0	0.499113768339	11.9
558.0	0.490428745747	11.9333333333
559.0	0.491061121225	11.9666666667
560.0	0.494505047798	12.0
561.0	0.490909546614	12.0333333333
562.0	0.485688716173	12.0666666667
563.0	0.487758249044	12.1
564.0	0.488310575485	12.1333333333
565.0	0.489916324615	12.1666666667
566.0	0.477660208941	12.2
567.0	0.476788967848	12.2333333333
568.0	0.480636358261	12.2666666667
569.0	0.479328721762	12.3
570.0	0.479131937027	12.3333333333
571.0	0.480832338333	12.3666666667
572.0	0.477614492178	12.4
573.0	0.478409945965	12.4333333333
574.0	0.479758173227	12.4666666667
575.0	0.475146353245	12.5
576.0	0.468899309635	12.5333333333
577.0	0.466512203217	12.5666666667
578.0	0.466704785824	12.6
579.0	0.470992892981	12.6333333333
580.0	0.469164848328	12.6666666667
581.0	0.46565708518	12.7
582.0	0.467608511448	12.7333333333
583.0	0.465211898088	12.7666666667
584.0	0.466291934252	12.8
585.0	0.462432771921	12.8333333333
586.0	0.464676380157	12.8666666667
587.0	0.460365176201	12.9
588.0	0.458875209093	12.9333333333
589.0	0.459959387779	12.9666666667
590.0	0.463746100664	13.0
591.0	0.457316219807	13.0333333333
592.0	0.459897428751	13.0666666667
593.0	0.458675593138	13.1
594.0	0.458865970373	13.1333333333
595.0	0.464494973421	13.1666666667
596.0	0.470920175314	13.2
597.0	0.464337021112	13.2333333333
598.0	0.465154200792	13.2666666667
599.0	0.464060157537	13.3
600.0	0.467880994081	13.3333333333
601.0	0.466041326523	13.3666666667
602.0	0.471846699715	13.4
603.0	0.472314596176	13.4333333333
604.0	0.47631752491	13.4666666667
605.0	0.478865265846	13.5
606.0	0.477413892746	13.5333333333
607.0	0.484881162643	13.5666666667
608.0	0.492910772562	13.6
609.0	0.489701956511	13.6333333333
610.0	0.492297053337	13.6666666667
611.0	0.486068665981	13.7
612.0	0.482364326715	13.7333333333
613.0	0.489010930061	13.7666666667
614.0	0.488798558712	13.8
615.0	0.486494004726	13.8333333333
616.0	0.489195734262	13.8666666667
617.0	0.490254372358	13.9
618.0	0.490039855242	13.9333333333
619.0	0.489435940981	13.9666666667
620.0	0.493345886469	14.0
621.0	0.49191853404	14.0333333333
622.0	0.488760769367	14.0666666667
623.0	0.497168749571	14.1
624.0	0.499850839376	14.1333333333
625.0	0.497616052628	14.1666666667
626.0	0.498591333628	14.2
627.0	0.497415155172	14.2333333333
628.0	0.502733528614	14.2666666667
629.0	0.496375441551	14.3
630.0	0.500741779804	14.3333333333
631.0	0.502018988132	14.3666666667
632.0	0.506029367447	14.4
633.0	0.501953065395	14.4333333333
634.0	0.495377242565	14.4666666667
635.0	0.511635005474	14.5
636.0	0.508045315742	14.5333333333
637.0	0.506914675236	14.5666666667
638.0	0.505385756493	14.6
639.0	0.508904755116	14.6333333333
640.0	0.512115240097	14.6666666667
641.0	0.515796542168	14.7
642.0	0.518174290657	14.7333333333
643.0	0.523222506046	14.7666666667
644.0	0.518808186054	14.8
645.0	0.523802280426	14.8333333333
646.0	0.51838517189	14.8666666667
647.0	0.523701310158	14.9
648.0	0.521171152592	14.9333333333
649.0	0.520985245705	14.9666666667
650.0	0.511385798454	15.0
651.0	0.516245663166	15.0333333333
652.0	0.516257822514	15.0666666667
653.0	0.518004775047	15.1
654.0	0.515221714973	15.1333333333
655.0	0.518972694874	15.1666666667
656.0	0.51711076498	15.2
657.0	0.514950156212	15.2333333333
658.0	0.515419900417	15.2666666667
659.0	0.516316771507	15.3
660.0	0.515680491924	15.3333333333
661.0	0.51774764061	15.3666666667
662.0	0.512477934361	15.4
663.0	0.51246035099	15.4333333333
664.0	0.515116333961	15.4666666667
665.0	0.512654304504	15.5
666.0	0.513014793396	15.5333333333
667.0	0.510432183743	15.5666666667
668.0	0.510511636734	15.6
669.0	0.509536862373	15.6333333333
670.0	0.509244918823	15.6666666667
671.0	0.510224997997	15.7
672.0	0.511468291283	15.7333333333
673.0	0.510332405567	15.7666666667
674.0	0.503042459488	15.8
675.0	0.506314992905	15.8333333333
676.0	0.504374027252	15.8666666667
677.0	0.501222610474	15.9
678.0	0.505014181137	15.9333333333
679.0	0.507389128208	15.9666666667
680.0	0.501460552216	16.0
681.0	0.502704262733	16.0333333333
682.0	0.508575856686	16.0666666667
683.0	0.503907978535	16.1
684.0	0.500945687294	16.1333333333
685.0	0.502065777779	16.1666666667
686.0	0.501947999001	16.2
687.0	0.502476990223	16.2333333333
688.0	0.500282645226	16.2666666667
689.0	0.502193033695	16.3
690.0	0.494184881449	16.3333333333
691.0	0.492829173803	16.3666666667
692.0	0.494914889336	16.4
693.0	0.49718490243	16.4333333333
694.0	0.497588902712	16.4666666667
695.0	0.491622388363	16.5
696.0	0.494219630957	16.5333333333
697.0	0.496638506651	16.5666666667
698.0	0.490462660789	16.6
699.0	0.492064625025	16.6333333333
700.0	0.489632278681	16.6666666667
701.0	0.487551510334	16.7
702.0	0.492623448372	16.7333333333
703.0	0.490742146969	16.7666666667
704.0	0.49077218771	16.8
705.0	0.483237683773	16.8333333333
706.0	0.485587894917	16.8666666667
707.0	0.488068044186	16.9
708.0	0.487829774618	16.9333333333
709.0	0.487189024687	16.9666666667
710.0	0.495588630438	17.0
711.0	0.487977683544	17.0333333333
712.0	0.48899486661	17.0666666667
713.0	0.488358736038	17.1
714.0	0.484386503696	17.1333333333
715.0	0.483881801367	17.1666666667
716.0	0.491797685623	17.2
717.0	0.484085857868	17.2333333333
718.0	0.489795446396	17.2666666667
719.0	0.48077839613	17.3
720.0	0.495057344437	17.3333333333
721.0	0.484486371279	17.3666666667
722.0	0.489634275436	17.4
723.0	0.485821604729	17.4333333333
724.0	0.486951857805	17.4666666667
725.0	0.485551953316	17.5
726.0	0.487743407488	17.5333333333
727.0	0.484078764915	17.5666666667
728.0	0.479748874903	17.6
729.0	0.485197514296	17.6333333333
730.0	0.480799168348	17.6666666667
731.0	0.481481283903	17.7
732.0	0.483216524124	17.7333333333
733.0	0.483243912458	17.7666666667
734.0	0.484968930483	17.8
735.0	0.481364309788	17.8333333333
736.0	0.482149749994	17.8666666667
737.0	0.483053833246	17.9
738.0	0.48394331336	17.9333333333
739.0	0.481954425573	17.9666666667
740.0	0.480476826429	18.0
741.0	0.48170658946	18.0333333333
742.0	0.477182328701	18.0666666667
743.0	0.482693791389	18.1
744.0	0.481931477785	18.1333333333
745.0	0.485362321138	18.1666666667
746.0	0.482013642788	18.2
747.0	0.476137250662	18.2333333333
748.0	0.481072574854	18.2666666667
749.0	0.478497773409	18.3
750.0	0.479246526957	18.3333333333
751.0	0.477102518082	18.3666666667
752.0	0.476421266794	18.4
753.0	0.474715709686	18.4333333333
754.0	0.476661413908	18.4666666667
755.0	0.479086458683	18.5
756.0	0.469478130341	18.5333333333
757.0	0.473493665457	18.5666666667
758.0	0.472256153822	18.6
759.0	0.474127262831	18.6333333333
760.0	0.476800173521	18.6666666667
761.0	0.474916547537	18.7
762.0	0.471866935492	18.7333333333
763.0	0.469343960285	18.7666666667
764.0	0.471064329147	18.8
765.0	0.470663100481	18.8333333333
766.0	0.466728299856	18.8666666667
767.0	0.471339136362	18.9
768.0	0.469074219465	18.9333333333
769.0	0.472738981247	18.9666666667
770.0	0.464037686586	19.0
771.0	0.46739050746	19.0333333333
772.0	0.461867183447	19.0666666667
773.0	0.463499724865	19.1
774.0	0.459203988314	19.1333333333
775.0	0.460408508778	19.1666666667
776.0	0.461089074612	19.2
777.0	0.468281686306	19.2333333333
778.0	0.469480395317	19.2666666667
779.0	0.467583596706	19.3
780.0	0.463641941547	19.3333333333
781.0	0.462670058012	19.3666666667
782.0	0.456523090601	19.4
783.0	0.456809490919	19.4333333333
784.0	0.453760385513	19.4666666667
785.0	0.455098599195	19.5
786.0	0.453906416893	19.5333333333
787.0	0.453841090202	19.5666666667
788.0	0.447406113148	19.6
789.0	0.450863033533	19.6333333333
790.0	0.450563639402	19.6666666667
791.0	0.447595238686	19.7
792.0	0.444301575422	19.7333333333
793.0	0.455321609974	19.7666666667
794.0	0.445678919554	19.8
795.0	0.445442348719	19.8333333333
796.0	0.450786978006	19.8666666667
797.0	0.448295354843	19.9
798.0	0.453468888998	19.9333333333
799.0	0.449268400669	19.9666666667
800.0	0.446262061596	20.0
801.0	0.436933070421	20.0333333333
802.0	0.439797729254	20.0666666667
803.0	0.446137845516	20.1
804.0	0.440368056297	20.1333333333
805.0	0.447018653154	20.1666666667
806.0	0.440297275782	20.2
807.0	0.441405564547	20.2333333333
808.0	0.440151900053	20.2666666667
809.0	0.436137080193	20.3
810.0	0.439151257277	20.3333333333
811.0	0.442348092794	20.3666666667
812.0	0.437655568123	20.4
813.0	0.441723436117	20.4333333333
814.0	0.4349835217	20.4666666667
815.0	0.437527954578	20.5
816.0	0.431525379419	20.5333333333
817.0	0.426287204027	20.5666666667
818.0	0.417923361063	20.6
819.0	0.414332687855	20.6333333333
820.0	0.419255048037	20.6666666667
821.0	0.417756199837	20.7
822.0	0.427628397942	20.7333333333
823.0	0.43333736062	20.7666666667
824.0	0.427795082331	20.8
825.0	0.426928907633	20.8333333333
826.0	0.430779457092	20.8666666667
827.0	0.427078545094	20.9
828.0	0.426160037518	20.9333333333
829.0	0.423962712288	20.9666666667
830.0	0.423368275166	21.0
831.0	0.422798782587	21.0333333333
832.0	0.41596353054	21.0666666667
833.0	0.419088363647	21.1
834.0	0.415318369865	21.1333333333
835.0	0.417625427246	21.1666666667
836.0	0.425356090069	21.2
837.0	0.42408272624	21.2333333333
838.0	0.423890024424	21.2666666667
839.0	0.417985647917	21.3
840.0	0.424353778362	21.3333333333
841.0	0.421319752932	21.3666666667
842.0	0.419040203094	21.4
843.0	0.419545412064	21.4333333333
844.0	0.414545863867	21.4666666667
845.0	0.41748380661	21.5
846.0	0.410004258156	21.5333333333
847.0	0.408222347498	21.5666666667
848.0	0.404738247395	21.6
849.0	0.409412890673	21.6333333333
850.0	0.410816937685	21.6666666667
851.0	0.408279657364	21.7
852.0	0.405769735575	21.7333333333
853.0	0.401072055101	21.7666666667
854.0	0.40549865365	21.8
855.0	0.406018584967	21.8333333333
856.0	0.400681942701	21.8666666667
857.0	0.401677250862	21.9
858.0	0.401220232248	21.9333333333
859.0	0.40241292119	21.9666666667
860.0	0.403383761644	22.0
861.0	0.400159597397	22.0333333333
862.0	0.403718262911	22.0666666667
863.0	0.405471861362	22.1
864.0	0.404144346714	22.1333333333
865.0	0.408356517553	22.1666666667
866.0	0.400429815054	22.2
867.0	0.399694442749	22.2333333333
868.0	0.403485774994	22.2666666667
869.0	0.402464449406	22.3
870.0	0.398148179054	22.3333333333
871.0	0.398368656635	22.3666666667
872.0	0.399086683989	22.4
873.0	0.404691845179	22.4333333333
874.0	0.397430896759	22.4666666667
875.0	0.399719536304	22.5
876.0	0.400507867336	22.5333333333
877.0	0.399026811123	22.5666666667
878.0	0.403450995684	22.6
879.0	0.404653221369	22.6333333333
880.0	0.404678732157	22.6666666667
881.0	0.399110376835	22.7
882.0	0.398709028959	22.7333333333
883.0	0.395667493343	22.7666666667
884.0	0.399465829134	22.8
885.0	0.404277175665	22.8333333333
886.0	0.39985537529	22.8666666667
887.0	0.398918926716	22.9
888.0	0.396544128656	22.9333333333
889.0	0.397548794746	22.9666666667
890.0	0.398416757584	23.0
891.0	0.399915963411	23.0333333333
892.0	0.399675160646	23.0666666667
893.0	0.393934905529	23.1
894.0	0.39716103673	23.1333333333
895.0	0.398181170225	23.1666666667
896.0	0.394916653633	23.2
897.0	0.392884165049	23.2333333333
898.0	0.395580589771	23.2666666667
899.0	0.399209469557	23.3
900.0	0.397372931242	23.3333333333
901.0	0.399293929338	23.3666666667
902.0	0.401805222034	23.4
903.0	0.392593175173	23.4333333333
904.0	0.39498436451	23.4666666667
905.0	0.399226993322	23.5
906.0	0.402415364981	23.5333333333
907.0	0.397412896156	23.5666666667
908.0	0.401577115059	23.6
909.0	0.402265876532	23.6333333333
910.0	0.397485166788	23.6666666667
911.0	0.401897102594	23.7
912.0	0.398661762476	23.7333333333
913.0	0.397282153368	23.7666666667
914.0	0.402428865433	23.8
915.0	0.396987020969	23.8333333333
916.0	0.396222054958	23.8666666667
917.0	0.401823729277	23.9
918.0	0.395514547825	23.9333333333
919.0	0.400138795376	23.9666666667
920.0	0.394750207663	24.0
921.0	0.39862960577	24.0333333333
922.0	0.400801479816	24.0666666667
923.0	0.390714049339	24.1
924.0	0.403171777725	24.1333333333
925.0	0.395637333393	24.1666666667
926.0	0.398399204016	24.2
927.0	0.401674926281	24.2333333333
928.0	0.393907040358	24.2666666667
929.0	0.399951219559	24.3
930.0	0.396833866835	24.3333333333
931.0	0.401858329773	24.3666666667
932.0	0.396476000547	24.4
933.0	0.39841735363	24.4333333333
934.0	0.394173920155	24.4666666667
935.0	0.385991483927	24.5
936.0	0.391047388315	24.5333333333
937.0	0.393451958895	24.5666666667
938.0	0.389379650354	24.6
939.0	0.390448093414	24.6333333333
940.0	0.395000994205	24.6666666667
941.0	0.390832692385	24.7
942.0	0.390488237143	24.7333333333
943.0	0.390986949205	24.7666666667
944.0	0.389968663454	24.8
945.0	0.393792182207	24.8333333333
946.0	0.390927344561	24.8666666667
947.0	0.388996958733	24.9
948.0	0.39084982872	24.9333333333
949.0	0.3923176229	24.9666666667
950.0	0.390197604895	25.0
951.0	0.395686030388	25.0333333333
952.0	0.392366230488	25.0666666667
953.0	0.391670793295	25.1
954.0	0.394273221493	25.1333333333
955.0	0.394953340292	25.1666666667
956.0	0.397753328085	25.2
957.0	0.390661120415	25.2333333333
958.0	0.396752774715	25.2666666667
959.0	0.399409890175	25.3
960.0	0.388438940048	25.3333333333
961.0	0.389963150024	25.3666666667
962.0	0.394831597805	25.4
963.0	0.388927519321	25.4333333333
964.0	0.389398515224	25.4666666667
965.0	0.391168743372	25.5
966.0	0.38950663805	25.5333333333
967.0	0.385839134455	25.5666666667
968.0	0.386521965265	25.6
969.0	0.384473949671	25.6333333333
970.0	0.383034110069	25.6666666667
971.0	0.383214890957	25.7
972.0	0.384586036205	25.7333333333
973.0	0.3834656775	25.7666666667
974.0	0.381376743317	25.8
975.0	0.382495045662	25.8333333333
976.0	0.381451398134	25.8666666667
977.0	0.382734298706	25.9
978.0	0.38147175312	25.9333333333
979.0	0.380080372095	25.9666666667
980.0	0.382725179195	26.0
981.0	0.381026953459	26.0333333333
982.0	0.380514919758	26.0666666667
983.0	0.376771450043	26.1
984.0	0.38389775157	26.1333333333
985.0	0.386025637388	26.1666666667
986.0	0.38092559576	26.2
987.0	0.378853917122	26.2333333333
988.0	0.379656106234	26.2666666667
989.0	0.376148223877	26.3
990.0	0.380319654942	26.3333333333
991.0	0.38262706995	26.3666666667
992.0	0.386500567198	26.4
993.0	0.384158194065	26.4333333333
994.0	0.384031683207	26.4666666667
995.0	0.376585900784	26.5
996.0	0.383580207825	26.5333333333
997.0	0.384626090527	26.5666666667
998.0	0.382414788008	26.6
999.0	0.381467878819	26.6333333333
1000.0	0.378992795944	26.6666666667
1001.0	0.382384121418	26.7
1002.0	0.376433074474	26.7333333333
1003.0	0.383529961109	26.7666666667
1004.0	0.378585934639	26.8
1005.0	0.374824732542	26.8333333333
1006.0	0.374417722225	26.8666666667
1007.0	0.379048466682	26.9
1008.0	0.375001698732	26.9333333333
1009.0	0.377811551094	26.9666666667
1010.0	0.374833583832	27.0
1011.0	0.377877682447	27.0333333333
1012.0	0.375575423241	27.0666666667
1013.0	0.374857842922	27.1
1014.0	0.370975255966	27.1333333333
1015.0	0.370306074619	27.1666666667
1016.0	0.37507674098	27.2
1017.0	0.373403251171	27.2333333333
1018.0	0.37468662858	27.2666666667
1019.0	0.373871743679	27.3
1020.0	0.371655553579	27.3333333333
1021.0	0.372429698706	27.3666666667
1022.0	0.374673873186	27.4
1023.0	0.370005846024	27.4333333333
1024.0	0.372183889151	27.4666666667
1025.0	0.368475854397	27.5
1026.0	0.368110507727	27.5333333333
1027.0	0.37044262886	27.5666666667
1028.0	0.369485765696	27.6
1029.0	0.368592262268	27.6333333333
1030.0	0.365536123514	27.6666666667
1031.0	0.364738643169	27.7
1032.0	0.36390286684	27.7333333333
1033.0	0.367695748806	27.7666666667
1034.0	0.362312197685	27.8
1035.0	0.362171322107	27.8333333333
1036.0	0.36506035924	27.8666666667
1037.0	0.36561897397	27.9
1038.0	0.364847481251	27.9333333333
1039.0	0.360674232244	27.9666666667
1040.0	0.366347312927	28.0
1041.0	0.368376463652	28.0333333333
1042.0	0.365559101105	28.0666666667
1043.0	0.369159549475	28.1
1044.0	0.3700992167	28.1333333333
1045.0	0.366973519325	28.1666666667
1046.0	0.367500662804	28.2
1047.0	0.364650696516	28.2333333333
1048.0	0.365790486336	28.2666666667
1049.0	0.365400820971	28.3
1050.0	0.360354870558	28.3333333333
1051.0	0.363648951054	28.3666666667
1052.0	0.362319141626	28.4
1053.0	0.361530870199	28.4333333333
1054.0	0.367842227221	28.4666666667
1055.0	0.365345716476	28.5
1056.0	0.368394702673	28.5333333333
1057.0	0.364975601435	28.5666666667
1058.0	0.364872276783	28.6
1059.0	0.372646957636	28.6333333333
1060.0	0.371709853411	28.6666666667
1061.0	0.367244839668	28.7
1062.0	0.364431172609	28.7333333333
1063.0	0.365362197161	28.7666666667
1064.0	0.36849591136	28.8
1065.0	0.367755293846	28.8333333333
1066.0	0.368309289217	28.8666666667
1067.0	0.371736168861	28.9
1068.0	0.373164027929	28.9333333333
1069.0	0.376540064812	28.9666666667
1070.0	0.372191935778	29.0
1071.0	0.371446192265	29.0333333333
1072.0	0.371696472168	29.0666666667
1073.0	0.379679948092	29.1
1074.0	0.377398014069	29.1333333333
1075.0	0.379484415054	29.1666666667
1076.0	0.375441044569	29.2
1077.0	0.367494702339	29.2333333333
1078.0	0.370825916529	29.2666666667
1079.0	0.375361293554	29.3
1080.0	0.37387534976	29.3333333333
1081.0	0.373087584972	29.3666666667
1082.0	0.372299730778	29.4
1083.0	0.370549738407	29.4333333333
1084.0	0.369566142559	29.4666666667
1085.0	0.3702647686	29.5
1086.0	0.372351527214	29.5333333333
1087.0	0.369389027357	29.5666666667
1088.0	0.370705544949	29.6
1089.0	0.369287759066	29.6333333333
1090.0	0.367180854082	29.6666666667
1091.0	0.370774447918	29.7
1092.0	0.370533853769	29.7333333333
1093.0	0.375269621611	29.7666666667
1094.0	0.371001988649	29.8
1095.0	0.370697826147	29.8333333333
1096.0	0.374733686447	29.8666666667
1097.0	0.372636318207	29.9
1098.0	0.375414311886	29.9333333333
1099.0	0.371213018894	29.9666666667
1100.0	0.373528003693	30.0
1101.0	0.379514753819	30.0333333333
1102.0	0.376572817564	30.0666666667
1103.0	0.370952695608	30.1
1104.0	0.370055645704	30.1333333333
1105.0	0.368451923132	30.1666666667
1106.0	0.372750341892	30.2
1107.0	0.369660407305	30.2333333333
1108.0	0.365541219711	30.2666666667
1109.0	0.36489662528	30.3
1110.0	0.366957217455	30.3333333333
1111.0	0.366696238518	30.3666666667
1112.0	0.358650952578	30.4
1113.0	0.368514180183	30.4333333333
1114.0	0.365461021662	30.4666666667
1115.0	0.357870221138	30.5
1116.0	0.363256722689	30.5333333333
1117.0	0.367670297623	30.5666666667
1118.0	0.363169044256	30.6
1119.0	0.359007686377	30.6333333333
1120.0	0.359222561121	30.6666666667
1121.0	0.361173272133	30.7
1122.0	0.361754864454	30.7333333333
1123.0	0.361406266689	30.7666666667
1124.0	0.355027288198	30.8
1125.0	0.35368219018	30.8333333333
1126.0	0.358435541391	30.8666666667
1127.0	0.355311244726	30.9
1128.0	0.35259822011	30.9333333333
1129.0	0.351775944233	30.9666666667
1130.0	0.346303850412	31.0
1131.0	0.352703422308	31.0333333333
1132.0	0.349969178438	31.0666666667
1133.0	0.34678286314	31.1
1134.0	0.351491004229	31.1333333333
1135.0	0.348414629698	31.1666666667
1136.0	0.347639411688	31.2
1137.0	0.350469708443	31.2333333333
1138.0	0.352734774351	31.2666666667
1139.0	0.349967360497	31.3
1140.0	0.346628159285	31.3333333333
1141.0	0.347002148628	31.3666666667
1142.0	0.348586291075	31.4
1143.0	0.348206549883	31.4333333333
1144.0	0.345230221748	31.4666666667
1145.0	0.343904256821	31.5
1146.0	0.344902604818	31.5333333333
1147.0	0.341825723648	31.5666666667
1148.0	0.347392439842	31.6
1149.0	0.342001736164	31.6333333333
1150.0	0.342271775007	31.6666666667
1151.0	0.343220770359	31.7
1152.0	0.338347166777	31.7333333333
1153.0	0.345859020948	31.7666666667
1154.0	0.338560074568	31.8
1155.0	0.339903473854	31.8333333333
1156.0	0.338129818439	31.8666666667
1157.0	0.341541588306	31.9
1158.0	0.340478569269	31.9333333333
1159.0	0.339982539415	31.9666666667
1160.0	0.339200973511	32.0
1161.0	0.338001847267	32.0333333333
1162.0	0.3361120224	32.0666666667
1163.0	0.341407775879	32.1
1164.0	0.339136123657	32.1333333333
1165.0	0.345640748739	32.1666666667
1166.0	0.343922406435	32.2
1167.0	0.340938657522	32.2333333333
1168.0	0.345232129097	32.2666666667
1169.0	0.344776749611	32.3
1170.0	0.346414417028	32.3333333333
1171.0	0.343790799379	32.3666666667
1172.0	0.348352581263	32.4
1173.0	0.347856849432	32.4333333333
1174.0	0.34659704566	32.4666666667
1175.0	0.342505037785	32.5
1176.0	0.343941479921	32.5333333333
1177.0	0.351611763239	32.5666666667
1178.0	0.350910246372	32.6
1179.0	0.349520623684	32.6333333333
1180.0	0.347964048386	32.6666666667
1181.0	0.351101160049	32.7
1182.0	0.342834323645	32.7333333333
1183.0	0.346187204123	32.7666666667
1184.0	0.352629393339	32.8
1185.0	0.348874658346	32.8333333333
1186.0	0.349560886621	32.8666666667
1187.0	0.347312510014	32.9
1188.0	0.349179416895	32.9333333333
1189.0	0.350027829409	32.9666666667
1190.0	0.355123907328	33.0
1191.0	0.350893259048	33.0333333333
1192.0	0.347741752863	33.0666666667
1193.0	0.34680095315	33.1
1194.0	0.348200947046	33.1333333333
1195.0	0.353333950043	33.1666666667
1196.0	0.347783923149	33.2
1197.0	0.344740569592	33.2333333333
1198.0	0.351136684418	33.2666666667
1199.0	0.354085624218	33.3
1200.0	0.348714768887	33.3333333333
1201.0	0.356086075306	33.3666666667
1202.0	0.362451463938	33.4
1203.0	0.371676206589	33.4333333333
1204.0	0.382535636425	33.4666666667
1205.0	0.387919604778	33.5
1206.0	0.392792701721	33.5333333333
1207.0	0.386293262243	33.5666666667
1208.0	0.383089333773	33.6
1209.0	0.398156434298	33.6333333333
1210.0	0.409079611301	33.6666666667
1211.0	0.428132861853	33.7
1212.0	0.433706611395	33.7333333333
1213.0	0.436928808689	33.7666666667
1214.0	0.434799909592	33.8
1215.0	0.436878979206	33.8333333333
1216.0	0.440237402916	33.8666666667
1217.0	0.444512337446	33.9
1218.0	0.437066406012	33.9333333333
1219.0	0.446201831102	33.9666666667
1220.0	0.44728705287	34.0
1221.0	0.447028040886	34.0333333333
1222.0	0.449606895447	34.0666666667
1223.0	0.452011793852	34.1
1224.0	0.447591543198	34.1333333333
1225.0	0.450004249811	34.1666666667
1226.0	0.449914366007	34.2
1227.0	0.448139160872	34.2333333333
1228.0	0.452132254839	34.2666666667
1229.0	0.460690051317	34.3
1230.0	0.458205461502	34.3333333333
1231.0	0.463556170464	34.3666666667
1232.0	0.470447361469	34.4
1233.0	0.468896776438	34.4333333333
1234.0	0.479092001915	34.4666666667
1235.0	0.484585016966	34.5
1236.0	0.48210516572	34.5333333333
1237.0	0.480070054531	34.5666666667
1238.0	0.486914485693	34.6
1239.0	0.491019010544	34.6333333333
1240.0	0.484858453274	34.6666666667
1241.0	0.494225203991	34.7
1242.0	0.489303201437	34.7333333333
1243.0	0.489563316107	34.7666666667
1244.0	0.493470191956	34.8
1245.0	0.491272747517	34.8333333333
1246.0	0.493481516838	34.8666666667
1247.0	0.49778342247	34.9
1248.0	0.486643373966	34.9333333333
1249.0	0.495116442442	34.9666666667
1250.0	0.505642175674	35.0
1251.0	0.507818877697	35.0333333333
1252.0	0.504990935326	35.0666666667
1253.0	0.507654190063	35.1
1254.0	0.509982705116	35.1333333333
1255.0	0.52244758606	35.1666666667
1256.0	0.529493331909	35.2
1257.0	0.534040153027	35.2333333333
1258.0	0.533988177776	35.2666666667
1259.0	0.537533164024	35.3
1260.0	0.550128817558	35.3333333333
1261.0	0.542271435261	35.3666666667
1262.0	0.54993480444	35.4
1263.0	0.556072890759	35.4333333333
1264.0	0.554198980331	35.4666666667
1265.0	0.554198980331	35.5
1266.0	0.559808969498	35.5333333333
1267.0	0.553940355778	35.5666666667
1268.0	0.561887323856	35.6
1269.0	0.56005191803	35.6333333333
1270.0	0.559775412083	35.6666666667
1271.0	0.557769298553	35.7
1272.0	0.571160674095	35.7333333333
1273.0	0.566819250584	35.7666666667
1274.0	0.575782895088	35.8
1275.0	0.577603936195	35.8333333333
1276.0	0.580980718136	35.8666666667
1277.0	0.582477271557	35.9
1278.0	0.58927243948	35.9333333333
1279.0	0.594376206398	35.9666666667
1280.0	0.594283521175	36.0
1281.0	0.59758245945	36.0333333333
1282.0	0.598037600517	36.0666666667
1283.0	0.608265221119	36.1
1284.0	0.603398382664	36.1333333333
1285.0	0.608837664127	36.1666666667
1286.0	0.609647989273	36.2
1287.0	0.611025750637	36.2333333333
1288.0	0.605739235878	36.2666666667
1289.0	0.618554353714	36.3
1290.0	0.61641395092	36.3333333333
1291.0	0.620691120625	36.3666666667
1292.0	0.618580102921	36.4
1293.0	0.626842260361	36.4333333333
1294.0	0.624036550522	36.4666666667
1295.0	0.626535475254	36.5
1296.0	0.624498128891	36.5333333333
1297.0	0.635614037514	36.5666666667
1298.0	0.638237774372	36.6
1299.0	0.643514096737	36.6333333333
1300.0	0.645998239517	36.6666666667
1301.0	0.648012697697	36.7
1302.0	0.648820996284	36.7333333333
1303.0	0.653369307518	36.7666666667
1304.0	0.662655711174	36.8
1305.0	0.659763097763	36.8333333333
1306.0	0.669581055641	36.8666666667
1307.0	0.66949224472	36.9
1308.0	0.667030036449	36.9333333333
1309.0	0.679673194885	36.9666666667
1310.0	0.67181801796	37.0
1311.0	0.669439911842	37.0333333333
1312.0	0.684225618839	37.0666666667
1313.0	0.675281524658	37.1
1314.0	0.681235611439	37.1333333333
1315.0	0.684649527073	37.1666666667
1316.0	0.683312654495	37.2
1317.0	0.681890070438	37.2333333333
1318.0	0.681550443172	37.2666666667
1319.0	0.688065350056	37.3
1320.0	0.699614703655	37.3333333333
1321.0	0.696313202381	37.3666666667
1322.0	0.69061934948	37.4
1323.0	0.699444949627	37.4333333333
1324.0	0.705737769604	37.4666666667
1325.0	0.712514519691	37.5
1326.0	0.717226266861	37.5333333333
1327.0	0.72020983696	37.5666666667
1328.0	0.724391818047	37.6
1329.0	0.723052084446	37.6333333333
1330.0	0.730055212975	37.6666666667
1331.0	0.721954703331	37.7
1332.0	0.735806882381	37.7333333333
1333.0	0.738035440445	37.7666666667
1334.0	0.739228665829	37.8
1335.0	0.739195406437	37.8333333333
1336.0	0.744611620903	37.8666666667
1337.0	0.741272926331	37.9
1338.0	0.73867893219	37.9333333333
1339.0	0.743321895599	37.9666666667
1340.0	0.746285915375	38.0
1341.0	0.74383687973	38.0333333333
1342.0	0.744627714157	38.0666666667
1343.0	0.753524720669	38.1
1344.0	0.755062162876	38.1333333333
1345.0	0.761541426182	38.1666666667
1346.0	0.755980730057	38.2
1347.0	0.758564591408	38.2333333333
1348.0	0.765844643116	38.2666666667
1349.0	0.773358523846	38.3
1350.0	0.768570840359	38.3333333333
1351.0	0.776017904282	38.3666666667
1352.0	0.774257898331	38.4
1353.0	0.776673436165	38.4333333333
1354.0	0.776910305023	38.4666666667
1355.0	0.769156694412	38.5
1356.0	0.775829315186	38.5333333333
1357.0	0.780928552151	38.5666666667
1358.0	0.780426979065	38.6
1359.0	0.776438176632	38.6333333333
1360.0	0.779922366142	38.6666666667
1361.0	0.780365824699	38.7
1362.0	0.784814834595	38.7333333333
1363.0	0.786917984486	38.7666666667
1364.0	0.78634762764	38.8
1365.0	0.782994627953	38.8333333333
1366.0	0.786509037018	38.8666666667
1367.0	0.781598091125	38.9
1368.0	0.790100872517	38.9333333333
1369.0	0.785649836063	38.9666666667
1370.0	0.794479310513	39.0
1371.0	0.798419415951	39.0333333333
1372.0	0.792326211929	39.0666666667
1373.0	0.797809183598	39.1
1374.0	0.805787324905	39.1333333333
1375.0	0.800579249859	39.1666666667
1376.0	0.804252803326	39.2
1377.0	0.800585865974	39.2333333333
1378.0	0.798914253712	39.2666666667
1379.0	0.796543478966	39.3
1380.0	0.802467167377	39.3333333333
1381.0	0.796739041805	39.3666666667
1382.0	0.802225351334	39.4
1383.0	0.799268901348	39.4333333333
1384.0	0.80159497261	39.4666666667
1385.0	0.795556366444	39.5
1386.0	0.797244548798	39.5333333333
1387.0	0.803071439266	39.5666666667
1388.0	0.802786707878	39.6
1389.0	0.79608386755	39.6333333333
1390.0	0.798514246941	39.6666666667
1391.0	0.800454437733	39.7
1392.0	0.807092726231	39.7333333333
1393.0	0.807022929192	39.7666666667
1394.0	0.806122660637	39.8
1395.0	0.811315357685	39.8333333333
1396.0	0.802699506283	39.8666666667
1397.0	0.812330901623	39.9
1398.0	0.81284147501	39.9333333333
1399.0	0.804567039013	39.9666666667
